# Supplementary material for: CD109 Drives Stemness and Chemoresistance in Colorectal Cancer via LRRC8A/AKAP12/PKCα-Mediated STAT3 Activation and WNT Signaling
Source: Int J Biol Sci. 2026 Jun 4;22(11):6064–83. doi: 10.7150/ijbs.127856 (PMC13282776; doi:10.7150/ijbs.127856)
Supplement: Supplementary file 2 — Supplementary table 1. [file ijbsv22p6064s2.xlsx]

## Sheet: KM12SM
Supplemental table S1. Transcriptional analysis of shCD109 and SCR cells
ID	Gene Symbol	Description	sh CD109 #1	sh CD109 #2	sh CD109 #3	sh CD109 #4	sh CD109 #5	sh CD109 #6	SCR #1	SCR #2	SCR #3	AV sh CD109	AV SCR	FC sh CD109 /SCR	P-val	FDR P-val
TC1000007010.hg.1	MSRB2	methionine sulfoxide reductase B2	7.61366	7.79001	7.67813	7.74859	7.73699	7.80552	4.59913	4.06253	4.30725	7.72882	4.32297	10.5989	2.1161e-08	1.36295e-06
TC1000008798.hg.1	SFR1	SWI5-dependent homologous recombination repair protein 1	9.11538	9.22695	9.20217	9.07962	9.15501	9.00221	6.32442	5.79561	5.90175	9.13022	6.00726	8.71176	2.55113e-07	6.7971e-06
TC1100012318.hg.1	IL18	interleukin 18	8.40439	8.45794	8.12572	8.48629	8.37388	8.2577	5.86035	4.91197	5.53104	8.35099	5.43445	7.55029	7.84212e-07	1.5085e-05
TC0700011813.hg.1	BET1	Bet1 golgi vesicular membrane trafficking protein	7.68162	7.58446	7.57528	7.54379	7.77096	7.61438	5.41563	3.89571	4.91349	7.62841	4.74161	7.3963	1.06269e-05	9.52469e-05
TC1900011774.hg.1	EMP3	epithelial membrane protein 3	8.33912	8.27353	8.42527	8.38194	8.41214	8.32621	5.55553	5.53531	5.6187	8.3597	5.56984	6.91561	2.01708e-09	3.60519e-07
TC0100017664.hg.1	NUP133	nucleoporin 133kDa	7.20912	7.33557	6.77427	6.91608	7.03618	7.18061	4.33527	3.74962	4.84084	7.07531	4.30857	6.80564	4.2054e-05	0.000266698
TC1600010375.hg.1	CRNDE	colorectal neoplasia differentially expressed (non-protein coding)	9.54426	9.38633	9.24176	9.52022	9.50271	9.45691	6.84889	6.67164	6.52916	9.44203	6.68323	6.76835	1.0064e-06	1.7884e-05
TC1200010292.hg.1	AMN1	antagonist of mitotic exit network 1 homolog	6.60184	6.60638	6.5304	6.55206	6.60975	6.6688	4.16345	3.83643	3.6711	6.59487	3.89033	6.51852	0.00188958	0.00555326
TC1900011708.hg.1	PDCD2L	programmed cell death 2-like	8.04321	7.93263	8.10328	8.17074	8.22485	8.0088	5.7207	5.2272	5.23382	8.08059	5.39391	6.43829	5.97624e-06	6.24347e-05
TC0100015873.hg.1	S100A13	S100 calcium binding protein A13	9.07077	9.11576	9.26018	9.18161	9.23376	8.97547	6.6027	6.59988	6.19781	9.13959	6.4668	6.37662	1.14995e-07	3.97272e-06
TC1600009512.hg.1	NTAN1	N-terminal asparagine amidase	8.15881	8.00343	7.99719	8.08156	8.0321	8.01897	5.73352	5.08444	5.42596	8.04868	5.41464	6.20762	4.44163e-07	9.96486e-06
TC0X00011355.hg.1	PIR	pirin	7.82292	7.59348	7.70244	7.67959	7.87506	7.59176	5.24683	4.84248	5.16781	7.71088	5.0857	6.16957	7.51897e-07	1.46154e-05
TC1100013097.hg.1	REXO2	RNA exonuclease 2	8.7686	9.06179	8.85969	8.80695	8.94487	8.76333	6.47639	5.69184	6.62179	8.86754	6.26334	6.08054	1.21754e-06	2.03963e-05
TC1000011450.hg.1	RBP4	retinol binding protein 4, plasma	7.11293	7.13893	7.0933	7.31094	7.50369	7.09151	4.5496	4.72196	4.60692	7.20855	4.62616	5.98931	6.72155e-06	6.80018e-05
TC0900010445.hg.1	NMRK1	nicotinamide riboside kinase 1	6.26778	6.26722	6.29168	5.99314	6.53819	6.20843	3.98496	3.61724	3.51377	6.26107	3.70533	5.87972	1.38228e-05	0.000115945
TC1600008301.hg.1	CALB2	calbindin 2	6.83788	6.53175	6.59871	6.56946	6.56044	6.85181	4.67659	3.86502	3.87182	6.65834	4.13781	5.73793	0.00171312	0.00512742
TC2000009924.hg.1	DBNDD2	dysbindin (dystrobrevin binding protein 1) domain containing 2	8.59009	8.64595	8.71514	8.74031	8.69992	8.57182	6.66186	6.01988	5.74054	8.66054	6.14076	5.73495	8.40499e-08	3.21911e-06
TC0200010980.hg.1	CCL20	chemokine (C-C motif) ligand 20	6.01579	5.71326	6.07867	5.73685	6.1602	6.10768	3.29199	3.9055	3.18519	5.96874	3.46089	5.68772	1.35968e-05	0.000114632
TC0100013303.hg.1	HMGCL	3-hydroxymethyl-3-methylglutaryl-CoA lyase	8.57733	8.57892	8.55684	8.48513	8.7942	8.48224	6.26041	5.94462	6.17097	8.57911	6.12533	5.47848	9.17051e-07	1.67967e-05
TC0100015509.hg.1	FAM72B	family with sequence similarity 72, member B	9.06576	9.03811	9.08275	9.09639	9.10656	8.95327	7.04821	6.14451	6.67461	9.05714	6.62244	5.40651	0.000645727	0.00231095
TC1700009650.hg.1	SAT2	spermidine/spermine N1-acetyltransferase family member 2	7.28093	7.26589	7.17803	7.23282	7.20972	7.06621	4.98604	4.37509	5.0474	7.2056	4.80284	5.28812	1.40029e-06	2.24801e-05
TC1200012647.hg.1	MYL6B	myosin light chain 6B	7.70071	7.5579	7.72794	7.5264	7.81096	7.80408	5.81361	5.0396	5.03215	7.688	5.29512	5.25204	1.15247e-05	0.000101387
TC1600009147.hg.1	PRSS22	protease, serine, 22	8.08939	8.52166	8.30126	8.4697	8.42978	8.23891	6.33998	5.89741	5.61193	8.34178	5.94977	5.24888	5.14391e-06	5.64051e-05
TC1300009273.hg.1	COMMD6	COMM domain containing 6	9.48986	9.36514	9.44118	9.49927	9.52688	9.40738	7.15507	6.99101	7.14092	9.45495	7.09567	5.13116	2.32604e-08	1.45926e-06
TC0100017947.hg.1	OPN3	opsin 3	6.28743	6.33733	5.98865	5.89634	6.16123	6.05861	3.97883	3.54665	3.77823	6.1216	3.7679	5.11132	1.45174e-05	0.000120639
TC1100012948.hg.1	IFITM2	interferon induced transmembrane protein 2	7.66185	8.17902	8.04443	8.0301	7.85713	7.55448	5.38491	5.84243	5.47047	7.88783	5.56593	4.9999	7.44389e-05	0.000415809
TC0900007038.hg.1	NUDT2	nudix hydrolase 2	7.62046	7.40971	7.45003	7.42227	7.71931	7.70636	5.23219	4.94977	5.55854	7.55469	5.24683	4.95147	3.97177e-06	4.66009e-05
TC0600009622.hg.1	CCDC28A	coiled-coil domain containing 28A	7.80985	7.80169	7.939	7.93609	8.01935	7.89776	5.06484	5.80791	5.91413	7.90062	5.59563	4.94166	5.44433e-07	1.16074e-05
TC0200015214.hg.1	OSGEPL1	O-sialoglycoprotein endopeptidase-like 1	5.81131	5.92252	5.98687	5.95286	5.85973	5.72614	4.58919	2.93578	3.22661	5.87657	3.58386	4.89977	0.0111336	0.0238269
TC0X00007149.hg.1	TIMP1	TIMP metallopeptidase inhibitor 1	9.50606	9.60361	9.79838	9.55075	9.82772	9.56602	7.77739	6.93944	7.35786	9.64209	7.35823	4.8698	1.38192e-05	0.000115945
TC1100009657.hg.1	IFITM3	interferon induced transmembrane protein 3	10.0359	10.0362	10.2852	10.2342	10.2564	10.0602	7.8827	8.04269	7.68474	10.1513	7.87005	4.86113	5.17014e-07	1.1107e-05
TC0100009723.hg.1	FAM72D	family with sequence similarity 72, member D	8.92328	8.98084	8.95461	8.89605	8.92959	8.95047	7.0676	6.2109	6.69697	8.93914	6.65849	4.85897	0.0084648	0.0190055
TC0900010866.hg.1	FBP1	fructose-1,6-bisphosphatase 1	8.6408	8.82736	8.76476	8.699	8.67617	8.68388	6.38378	6.3738	6.5581	8.71533	6.43856	4.84591	5.10147e-09	6.19295e-07
TC1500010723.hg.1	CHAC1	ChaC glutathione-specific gamma-glutamylcyclotransferase 1	9.20269	9.19671	9.32147	9.12264	9.08101	9.03365	6.71899	7.3597	6.58025	9.15969	6.88632	4.83454	5.46575e-06	5.89191e-05
TC0700011876.hg.1	ASNS	asparagine synthetase (glutamine-hydrolyzing)	10.1928	10.1818	10.0741	10.1026	10.1431	10.038	7.97145	7.74135	7.86754	10.1221	7.86012	4.79638	5.86569e-05	0.00034515
TC0X00009254.hg.1	APOO	apolipoprotein O	7.43267	7.807	7.46463	7.81238	7.81619	7.51667	5.4114	5.54699	5.18365	7.64159	5.38068	4.79294	0.000102358	0.0005299
TC0300010544.hg.1	NGLY1	N-glycanase 1	6.90994	6.86697	6.76479	6.85842	6.99779	6.86493	5.12697	4.46109	4.3024	6.87714	4.63016	4.74689	5.11325e-08	2.33978e-06
TC0100017094.hg.1	FAM72A	family with sequence similarity 72, member A	8.82562	9.02828	8.87093	8.92491	8.8974	8.66653	6.99318	6.00299	6.87763	8.86895	6.6246	4.73822	0.00235243	0.00663274
TC0200008797.hg.1	SULT1C2	sulfotransferase family 1C member 2	7.96488	7.72829	7.84929	7.57906	7.88529	7.88305	6.44989	5.23301	5.0849	7.81498	5.58927	4.6774	6.77453e-07	1.36806e-05
TC2100008251.hg.1	TFF1	trefoil factor 1	11.0513	11.191	11.3552	11.2862	11.2455	10.9845	9.04761	8.97578	8.85998	11.1856	8.96112	4.67347	2.05412e-06	2.9619e-05
TC0600014110.hg.1	PSMB9	proteasome subunit beta 9	8.47555	8.50583	8.32401	8.4092	8.49924	8.35082	6.36608	5.99823	6.27348	8.42744	6.2126	4.64232	4.07584e-08	2.02905e-06
TC2000007083.hg.1	ID1	inhibitor of DNA binding 1, dominant negative helix-loop-helix protein	8.5385	8.39564	8.50543	8.50675	8.67904	8.42184	6.59948	6.21328	6.09192	8.50787	6.30156	4.61493	0.00873964	0.0195177
TC1700012309.hg.1	METTL23	methyltransferase like 23	8.44593	8.37643	8.47763	8.39499	8.43991	8.48037	6.00788	6.30076	6.38239	8.43588	6.23034	4.61245	1.27441e-07	4.23776e-06
TC1700008879.hg.1	ICT1	immature colon carcinoma transcript 1	7.97093	8.03811	8.09924	8.10093	8.12672	8.12627	5.73729	6.2102	5.67867	8.07703	5.87539	4.60004	2.84926e-07	7.38055e-06
TC0100012055.hg.1	GGPS1	geranylgeranyl diphosphate synthase 1	7.80226	7.44997	7.48792	7.42327	7.73844	7.52854	5.60339	4.90604	5.62607	7.57173	5.3785	4.57329	0.000181838	0.000835489
TC0700006906.hg.1	KLHL7	kelch-like family member 7	6.40208	6.69376	6.33473	6.18658	6.28747	6.35218	4.28847	3.90467	4.36901	6.37613	4.18738	4.55911	9.4926e-05	0.000500288
TC1100008139.hg.1	AIP	aryl hydrocarbon receptor interacting protein	8.65234	8.68739	8.6716	8.66994	8.87128	8.85577	6.655	6.46522	6.52634	8.73472	6.54885	4.55	0.000159766	0.000757943
TC0500013395.hg.1	NUDCD2	NudC domain containing 2	7.70522	7.76539	7.7435	7.77873	7.7477	7.54133	5.83774	4.97009	5.77698	7.71365	5.52827	4.54845	1.55448e-06	2.41326e-05
TC1400006718.hg.1	PSME1	proteasome activator subunit 1	8.97584	9.02037	9.07233	9.03642	9.08108	9.08032	6.94358	6.93461	6.77584	9.04439	6.88468	4.46827	1.04766e-08	9.02418e-07
TC0600007617.hg.1	C6orf48; SNORD52; SNORD48	chromosome 6 open reading frame 48; small nucleolar RNA, C/D box 52; small nucleolar RNA, C/D box 48	9.16359	9.14412	9.06673	9.27414	9.17051	8.99176	6.811	6.73931	7.41493	9.13514	6.98842	4.42822	1.90643e-06	2.80064e-05
TC1500007392.hg.1	CCNB2	cyclin B2	9.99468	9.86589	9.77876	9.98835	9.91136	9.93497	8.11695	7.46853	7.73151	9.91234	7.77233	4.40763	1.86315e-06	2.75402e-05
TC0600007203.hg.1	ACOT13	acyl-CoA thioesterase 13	7.19789	7.24022	6.90451	7.09391	7.23916	6.93667	4.86253	5.23874	4.79784	7.10206	4.96637	4.39448	2.37259e-05	0.000172558
TC1600008739.hg.1	FOXL1	forkhead box L1	7.46421	7.64724	7.74015	7.66873	7.45031	7.87149	5.96266	5.51074	5.07318	7.64035	5.51553	4.36151	5.55634e-06	5.95564e-05
TC0700009253.hg.1	NUP205	nucleoporin 205kDa	8.07951	8.1803	8.17041	8.1149	8.15555	8.14635	6.04615	5.80801	6.20355	8.14117	6.01924	4.35277	3.14227e-10	1.13847e-07
TC0100014752.hg.1	GNG5	guanine nucleotide binding protein (G protein), gamma 5	9.84825	9.92291	10.0244	10.1093	10.1273	9.98797	8.02883	7.56841	8.04875	10.0033	7.882	4.35099	8.67621e-06	8.20491e-05
TC1200012640.hg.1	BLOC1S1	biogenesis of lysosomal organelles complex-1, subunit 1	9.70611	9.57313	9.69033	9.69215	9.78521	9.74558	7.82369	7.57158	7.36072	9.69875	7.58533	4.32716	7.11399e-08	2.90646e-06
TC1600009952.hg.1	YPEL3	yippee like 3	7.98788	8.07131	8.07609	8.09134	8.0941	8.09235	5.83951	6.21193	5.81896	8.06885	5.9568	4.32303	5.08573e-07	1.09517e-05
TC1800006506.hg.1	MYL12A	myosin light chain 12A	9.98067	10.0273	10.0155	10.1083	10.0955	9.97821	8.16021	7.53963	8.07088	10.0342	7.92357	4.31892	9.77409e-07	1.75427e-05
TC0700011601.hg.1	TMEM60	transmembrane protein 60	8.24334	8.00395	8.15519	8.22246	8.30999	8.20304	6.2056	5.75414	6.28225	8.18966	6.08067	4.31391	1.43823e-06	2.29177e-05
TC1600007143.hg.1	LYRM1	LYR motif containing 1	7.98626	7.97055	7.915	7.97409	7.97493	7.95601	5.87836	5.78855	5.89783	7.96281	5.85491	4.31062	4.1346e-07	9.45404e-06
TC1900006510.hg.1	GPX4	glutathione peroxidase 4	10.3251	10.2846	10.3455	10.361	10.397	10.3841	8.61076	8.09472	8.02282	10.3496	8.24277	4.30738	2.47113e-07	6.65839e-06
TC1100008652.hg.1	TMEM126A	transmembrane protein 126A	7.02312	7.0645	6.94314	7.07784	6.87928	7.02325	4.807	4.35009	5.52841	7.00185	4.89517	4.30702	2.03247e-06	2.94146e-05
TC1500010901.hg.1	ST20	suppressor of tumorigenicity 20	8.4688	8.59524	8.58857	8.58606	8.58505	8.54081	6.42172	6.40335	6.54718	8.56076	6.45742	4.29702	9.66249e-09	8.67118e-07
TC0200011885.hg.1	TTC32	tetratricopeptide repeat domain 32	4.89184	5.18929	5.25916	4.81736	5.42258	5.35007	2.75222	2.99403	3.42076	5.15505	3.05567	4.28525	0.000126167	0.000626106
TC1300009348.hg.1	SPRY2	sprouty RTK signaling antagonist 2	8.36613	8.3939	8.22713	8.39904	8.30672	8.2208	6.18489	6.25065	6.24147	8.31895	6.22567	4.26718	1.70298e-05	0.000135833
TC0200008663.hg.1	IL1R2	interleukin 1 receptor, type II	9.97445	9.80128	9.86289	10.0598	9.96012	9.82474	7.92953	7.81076	7.7313	9.91387	7.82386	4.25751	1.17097e-07	4.03129e-06
TC1100009040.hg.1	C11orf1	chromosome 11 open reading frame 1	7.96401	8.20293	8.08146	8.10816	8.22955	8.02325	6.97537	4.9491	6.11065	8.10156	6.0117	4.25705	5.18211e-05	0.000313352
TC0300006669.hg.1	LSM3	LSM3 homolog, U6 small nuclear RNA and mRNA degradation associated	9.35569	9.42435	9.19454	9.31455	9.44342	9.2214	7.55024	6.78029	7.38437	9.32566	7.2383	4.24969	1.00616e-06	1.7884e-05
TC0700010358.hg.1	AGR3	anterior gradient 3, protein disulphide isomerase family member	9.32793	9.14723	8.74649	9.01601	9.04632	8.79684	7.0722	6.12726	7.58708	9.01347	6.92884	4.24165	1.82969e-05	0.00014338
TC0500012238.hg.1	HBEGF	heparin-binding EGF-like growth factor	7.17747	7.53135	7.37785	7.5796	7.28365	7.21491	4.73853	5.52085	5.60983	7.3608	5.28973	4.20198	1.11152e-05	9.86298e-05
TC1000012066.hg.1	NSMCE4A	NSE4 homolog A, SMC5-SMC6 complex component	8.41187	8.36381	8.24801	8.38988	8.3616	8.34108	6.61527	5.77018	6.46131	8.35271	6.28225	4.2002	2.54762e-08	1.55673e-06
TC0800009673.hg.1	LONRF1	LON peptidase N-terminal domain and ring finger 1	6.94683	7.23953	6.85791	6.92134	7.03011	7.01709	5.1396	4.96255	4.69632	7.00213	4.93282	4.19687	0.00392181	0.0101088
TC0100008697.hg.1	CTH	cystathionine gamma-lyase	9.68413	9.66763	9.64643	9.64453	9.65834	9.60423	7.4514	7.60739	7.69695	9.65088	7.58524	4.18619	1.27893e-11	3.19571e-08
TC1400006711.hg.1	DHRS4L1	dehydrogenase/reductase (SDR family) member 4 like 1	6.78417	6.53852	6.96611	6.52463	6.52763	6.71947	4.32217	4.98045	4.53313	6.67675	4.61192	4.18387	1.89527e-05	0.000147069
TSUnmapped00000240.hg.1	TMEM42	transmembrane protein 42	7.04824	6.97732	6.92061	7.15656	6.76618	6.98277	5.14848	4.98286	4.70283	6.97528	4.94473	4.08562	1.20368e-05	0.000104732
TC0500009183.hg.1	MRPL22	mitochondrial ribosomal protein L22	7.95824	7.96705	8.14594	8.0759	8.13585	7.95918	6.39668	6.1235	5.51942	8.04036	6.0132	4.07602	2.37813e-07	6.45194e-06
TC1000007020.hg.1	OTUD1	OTU deubiquitinase 1	5.57464	6.00946	5.62104	5.46552	5.96858	5.68704	4.27142	3.5606	3.27488	5.72105	3.7023	4.05232	0.00341183	0.00900972
TC1200009981.hg.1	HEBP1	heme binding protein 1	9.38422	9.13226	9.18641	9.33104	9.37855	9.28938	7.35177	7.14349	7.31232	9.28364	7.26919	4.04027	0.000103942	0.000536159
TC1900011908.hg.1	PDE4C	phosphodiesterase 4C, cAMP-specific	7.23439	7.39757	7.20244	7.34022	7.22111	7.23097	5.19863	5.64928	4.92351	7.27112	5.25714	4.03894	1.1479e-07	3.97272e-06
TC0700011698.hg.1	TMEM243	transmembrane protein 243, mitochondrial	9.56503	9.70139	9.56218	9.6622	9.62129	9.55949	7.72513	7.35265	7.73759	9.61193	7.60512	4.01892	1.68176e-08	1.19763e-06
TC1200012718.hg.1	PSMD9	proteasome 26S subunit, non-ATPase 9	8.52027	8.38829	8.20981	8.44911	8.58009	8.48428	6.47395	6.40667	6.43927	8.43864	6.43996	3.99634	1.02897e-06	1.81641e-05
TC0800011710.hg.1	TATDN1; MIR6844	TatD DNase domain containing 1; microRNA 6844	8.54713	8.52484	8.56131	8.52908	8.5565	8.57709	6.93062	5.85012	6.87827	8.54932	6.553	3.98982	2.92881e-11	4.04527e-08
TC0400008834.hg.1	SCOC	short coiled-coil protein	7.04671	6.90404	6.81302	6.78066	7.0398	7.05329	5.10355	4.94313	4.79177	6.93959	4.94615	3.98185	0.104503	0.156042
TC0700006737.hg.1	ARL4A	ADP-ribosylation factor like GTPase 4A	6.80231	6.79014	6.82047	6.50806	6.99324	6.66827	4.72748	4.39728	5.20524	6.76375	4.77667	3.96434	0.0661314	0.10596
TC0200016757.hg.1	NCKAP1	NCK-associated protein 1	9.23393	9.28966	9.26246	9.29699	9.24555	9.32922	7.48129	6.72778	7.66294	9.2763	7.29067	3.96037	0.00220599	0.00629427
TSUnmapped00000190.hg.1	KIF15	kinesin family member 15	6.55774	6.65003	6.43044	6.42126	6.36122	6.62554	4.70166	4.69348	4.17485	6.50771	4.52333	3.95691	4.004e-05	0.000256275
TC2000007792.hg.1	PFDN4	prefoldin subunit 4	8.93302	8.88249	8.82015	8.86538	9.05157	8.91767	7.34068	7.08162	6.36153	8.91171	6.92794	3.95526	0.000266459	0.001129
TC0400007113.hg.1	SMIM20	small integral membrane protein 20	9.09733	8.99773	8.93981	9.00992	9.13362	9.02868	6.97946	6.70782	7.48802	9.03452	7.05843	3.93423	0.000179203	0.000826391
TC1900011840.hg.1	TIMM13	translocase of inner mitochondrial membrane 13 homolog (yeast)	9.81096	9.84277	10.0329	9.98574	9.89926	9.75032	7.96945	7.96099	7.81443	9.88699	7.91496	3.92321	1.08604e-06	1.88458e-05
TC0900007576.hg.1	ANXA1	annexin A1	11.3776	11.3774	11.333	11.4585	11.4392	11.3929	9.49927	9.46325	9.31466	11.3964	9.42573	3.91959	1.58925e-05	0.000129066
TC1400009139.hg.1	SAV1	salvador family WW domain containing protein 1	7.12449	7.45286	7.2503	7.01011	7.14063	7.00544	5.29767	5.13794	5.14959	7.16397	5.19507	3.9147	0.000115942	0.000584974
TC0600009381.hg.1	CENPW	centromere protein W	8.70148	8.61787	8.63006	8.81669	8.7676	8.65646	6.90608	6.60531	6.69219	8.69836	6.73453	3.90097	3.05398e-07	7.7427e-06
TC0800010987.hg.1	C8orf59	chromosome 8 open reading frame 59	6.16409	6.38469	6.62766	6.52629	6.87044	6.71082	5.04707	4.29992	4.40861	6.54733	4.5852	3.89636	0.00273568	0.0075099
TC2200008367.hg.1	CHEK2	checkpoint kinase 2	6.84609	6.78949	6.57962	6.70912	6.51972	6.49407	4.82105	4.55023	4.7195	6.65635	4.69692	3.88908	0.00096203	0.00320348
TC0400007857.hg.1	AREG	amphiregulin	7.87543	7.86926	7.7171	7.97865	8.02475	7.98013	5.86472	5.74374	6.24174	7.90755	5.95007	3.88384	0.575578	0.648406
TSUnmapped00000531.hg.1	RASA3	RAS p21 protein activator 3	7.01357	6.95653	6.89751	6.92114	7.17409	6.91863	5.48816	4.48858	5.09293	6.98025	5.02322	3.8826	4.87158e-07	1.06016e-05
TC0400012768.hg.1	FAM200B	family with sequence similarity 200, member B	7.53502	7.63354	7.48272	7.57712	7.66711	7.72449	6.12222	5.76664	5.06024	7.60333	5.6497	3.87349	2.3042e-05	0.00016948
TC0600011870.hg.1	DNPH1	2-deoxynucleoside 5-phosphate N-hydrolase 1	9.05207	8.84788	8.72325	8.93353	9.01209	9.03875	7.10752	6.97272	6.86431	8.93459	6.98152	3.872	3.19559e-06	4.02224e-05
TC0700013080.hg.1	RHEB	Ras homolog enriched in brain	9.09897	9.31138	9.1632	9.17934	9.32616	9.15399	7.87688	7.13366	6.75599	9.20551	7.25551	3.86373	0.000100198	0.000521966
TC0900012219.hg.1	CDKN2A	cyclin-dependent kinase inhibitor 2A	10.5475	10.5297	10.7091	10.7383	10.6535	10.5633	8.77974	8.60054	8.65663	10.6236	8.67897	3.84933	2.25967e-06	3.14969e-05
TC2100008250.hg.1	TFF2	trefoil factor 2	8.70871	8.77839	9.09592	8.83995	8.77159	8.56688	6.72482	6.7082	7.13165	8.79357	6.85489	3.83356	1.66082e-05	0.000133313
TC1900009682.hg.1	ELOF1	ELF1 homolog, elongation factor 1	8.21593	8.13541	8.28036	8.02307	8.20897	8.0175	6.7209	6.2788	5.63164	8.14687	6.21045	3.82756	2.28757e-06	3.17616e-05
TC0300007115.hg.1	EIF1B	eukaryotic translation initiation factor 1B	9.72794	9.65088	9.65064	9.87719	9.87755	9.71296	7.98932	7.79642	7.67734	9.74953	7.82103	3.80659	2.10773e-05	0.000158508
TC0600009446.hg.1	AKAP7	A kinase (PRKA) anchor protein 7	5.71748	5.58892	5.64543	5.35803	5.39805	5.48018	3.52504	3.41833	3.88637	5.53135	3.60991	3.788	4.44068e-06	5.07696e-05
TC0200014332.hg.1	C2orf27B	chromosome 2 open reading frame 27B	5.11941	5.4802	5.37917	5.39528	5.46126	5.25157	3.20025	3.80544	3.28295	5.34781	3.42955	3.77969	2.16961e-05	0.000161688
TC0100014428.hg.1	ITGB3BP	integrin beta 3 binding protein (beta3-endonexin)	9.1244	9.20141	9.07963	9.03066	9.21533	9.03376	7.33824	6.66407	7.59285	9.1142	7.19839	3.77326	1.0789e-06	1.87522e-05
TC0700013544.hg.1	PSMA2	proteasome subunit alpha 2	9.84429	9.90623	9.72252	9.86136	9.82824	9.73418	7.78614	7.93249	7.98625	9.81614	7.90163	3.76986	2.37947e-07	6.45194e-06
TC1300007167.hg.1	PHF11	PHD finger protein 11	6.78855	6.8056	6.92121	6.69891	6.82131	6.89301	4.83427	5.04796	4.84587	6.82143	4.90937	3.76347	1.25849e-07	4.20438e-06
TC1400007227.hg.1	LGALS3	lectin, galactoside-binding, soluble, 3	11.3051	11.2088	11.3575	11.373	11.2576	11.2179	9.49565	9.42032	9.22853	11.2867	9.3815	3.74548	1.20008e-08	9.86181e-07
TC2000009180.hg.1	OSER1	oxidative stress responsive serine-rich 1	8.30225	8.17102	8.01351	8.28472	8.29999	8.01754	6.47423	5.95607	6.4039	8.18151	6.27807	3.74103	0.238175	0.312247
TSUnmapped00000363.hg.1	EIF3F	Eukaryotic translation initiation factor 3 subunit F [Source:UniProtKB/Swiss-Prot;Acc:O00303]	9.23717	9.36103	9.31881	9.29218	9.3992	9.19861	7.80895	7.30847	7.08005	9.30117	7.39916	3.73733	3.31532e-07	8.19467e-06
TC0100016893.hg.1	DDX59	DEAD (Asp-Glu-Ala-Asp) box polypeptide 59	6.72341	6.48634	6.5327	6.13897	6.63946	6.38562	4.91953	4.11829	4.71084	6.48442	4.58289	3.73609	0.000371898	0.00148593
TC0300008952.hg.1	FAIM	Fas apoptotic inhibitory molecule	7.4202	7.31456	7.25979	7.49559	7.51715	7.26499	5.86616	5.00911	5.56473	7.37871	5.48	3.7288	8.9205e-07	1.64617e-05
TC1800009284.hg.1	C18orf32	chromosome 18 open reading frame 32	7.24159	7.33154	7.35105	7.34435	7.6983	7.12277	6.06123	4.96488	5.32259	7.34827	5.44956	3.72877	0.00103639	0.00340771
TC0100018282.hg.1	POLR3GL	polymerase (RNA) III (DNA directed) polypeptide G (32kD)-like	7.39434	6.76677	7.03214	6.9629	7.16763	6.93167	5.19727	5.38255	4.85781	7.04257	5.14588	3.7236	0.00490285	0.0121047
TC0X00008404.hg.1	SLC25A14	solute carrier family 25 (mitochondrial carrier, brain), member 14	6.51021	6.61485	6.51068	6.51463	6.81172	6.80341	5.32372	4.5497	4.32897	6.62758	4.73413	3.71524	3.67047e-06	4.43267e-05
TC1100006547.hg.1	MRPL23	mitochondrial ribosomal protein L23	7.49816	7.55519	7.73512	7.63944	7.63448	7.42176	5.80319	6.00181	5.26698	7.58069	5.69066	3.70644	4.19168e-06	4.86399e-05
TC1600010175.hg.1	C16orf87	chromosome 16 open reading frame 87	6.45893	6.43056	6.4	6.60262	6.59805	6.97705	4.67371	4.66242	4.72843	6.57787	4.68819	3.70553	0.0472081	0.0797577
TC0300013804.hg.1	OXSM	3-oxoacyl-ACP synthase, mitochondrial	6.82421	6.84672	6.82451	7.00032	6.70798	6.92953	4.82457	5.01733	5.05948	6.85555	4.96713	3.70229	0.0001889	0.00085892
TC0800009970.hg.1	PBK	PDZ binding kinase	9.06687	9.11834	9.09661	9.07571	9.27434	9.02063	7.59808	6.83977	7.24379	9.10875	7.22722	3.68467	6.1839e-05	0.000361101
TC2100008496.hg.1	SLC5A3; MRPS6	solute carrier family 5 (sodium/myo-inositol cotransporter), member 3; mitochondrial ribosomal protein S6	8.56648	8.59715	8.48032	8.61845	8.6089	8.4305	6.88501	6.25766	6.87311	8.5503	6.67193	3.6766	1.90429e-07	5.51935e-06
TC0700010247.hg.1	RPA3	replication protein A3	8.19955	8.31187	8.2506	8.25705	8.4834	8.11783	6.57666	6.01949	6.58979	8.27005	6.39531	3.66734	3.02514e-05	0.000206898
TC1400007094.hg.1	KLHDC2	kelch domain containing 2	8.33889	8.25955	8.11223	8.36696	8.38694	8.2045	6.59334	6.10825	6.51685	8.27818	6.40615	3.66048	0.00011231	0.000569597
TC1100010897.hg.1	UBE2L6	ubiquitin-conjugating enzyme E2L 6	8.40817	8.33912	8.36229	8.50283	8.55409	8.40679	6.718	6.55827	6.40512	8.42888	6.56046	3.65132	1.90405e-06	2.80064e-05
TC1500010744.hg.1	GCOM1; MYZAP; POLR2M	GRINL1A complex locus 1; myocardial zonula adherens protein; polymerase (RNA) II (DNA directed) polypeptide M	8.97263	8.85614	8.90672	9.01336	8.95059	8.9121	7.29052	6.97491	6.9423	8.93526	7.06924	3.64524	8.34055e-10	2.08009e-07
TC0400012452.hg.1	FBXO8	F-box protein 8	8.12061	8.18255	8.17757	8.04127	8.19331	8.32647	6.64115	5.9152	6.36745	8.17363	6.30793	3.64444	1.17553e-06	1.9931e-05
TC1000012428.hg.1	AKR1C3	aldo-keto reductase family 1, member C3	7.37897	7.40204	7.43694	7.34558	7.25263	7.37751	5.67557	5.4218	5.40432	7.36561	5.50057	3.64279	3.49769e-07	8.51162e-06
TC0900007604.hg.1	OSTF1	osteoclast stimulating factor 1	10.0733	10.0899	10.0381	10.1957	9.99158	10.0461	8.08119	8.24202	8.29936	10.0725	8.20752	3.64255	3.62149e-08	1.88987e-06
TC0100014966.hg.1	GCLM	glutamate-cysteine ligase, modifier subunit	7.3626	7.72346	7.56719	7.30465	7.28703	7.57305	5.71014	5.43048	5.68796	7.46966	5.60952	3.63043	2.26238e-05	0.00016715
TC1100009450.hg.1	DCPS	decapping enzyme, scavenger	10.008	9.97092	10.0932	10.1341	10.1545	10.0442	8.41506	8.0684	8.14005	10.0675	8.20784	3.62919	1.06946e-06	1.86756e-05
TC1000012011.hg.1	RGS10	regulator of G-protein signaling 10	8.3669	8.12676	8.20623	8.23242	8.42614	8.15667	6.55935	6.12556	6.50154	8.25252	6.39548	3.62263	0.000105625	0.000543142
TC1100011980.hg.1	TAF1D; SNORA8; SNORA18; SNORA40; SNORA1; SNORA25; SNORA32; SNORD5; MIR1304	TATA box binding protein associated factor 1D; small nucleolar RNA, H/ACA box 8; small nucleolar RNA, H/ACA box 18; small nucleolar RNA, H/ACA box 40; small nucleolar RNA, H/ACA box 1; small nucleolar RNA, H/ACA box 25; small nucleolar RNA, H/ACA box 32; small nucleolar RNA, C/D box 5; microRNA 1304	8.79178	8.78711	8.68053	8.7958	8.76876	8.69962	7.20428	6.48886	6.99961	8.75393	6.89758	3.6209	2.29168e-06	3.17616e-05
TC0500011125.hg.1	ANKRA2	ankyrin repeat, family A (RFXANK-like), 2	7.2185	7.2219	7.33891	7.28741	7.37909	7.43461	5.82831	5.61978	4.92518	7.3134	5.45776	3.61914	5.26907e-06	5.73951e-05
TC1200009735.hg.1	MRPL51	mitochondrial ribosomal protein L51	10.8297	10.7118	10.662	10.8409	10.8656	10.7932	8.92186	8.63374	9.23392	10.7839	8.92984	3.6151	2.48242e-07	6.68042e-06
TC1800009214.hg.1	NDUFV2	NADH dehydrogenase (ubiquinone) flavoprotein 2, 24kDa	8.64786	8.6316	8.64285	8.56527	8.62998	8.30378	6.92676	6.76798	6.47407	8.57022	6.72293	3.59824	8.53147e-06	8.13031e-05
TC0100014188.hg.1	NRDC; MIR761	nardilysin convertase; microRNA 761	8.27611	8.45016	8.28736	8.48805	8.35352	8.26972	6.49192	6.17846	6.8529	8.35415	6.50776	3.59599	1.34031e-06	2.1778e-05
TC1300008855.hg.1	ESD	esterase D	9.34434	9.25377	9.3282	9.30164	9.37665	9.12919	7.2308	7.30609	7.80403	9.28896	7.44698	3.58504	1.00323e-05	9.12522e-05
TC0500008702.hg.1	CAMLG	calcium modulating ligand	9.13983	9.12819	9.02614	9.09308	9.12285	9.17828	7.48047	6.99696	7.34511	9.11473	7.27418	3.58146	0.000124348	0.000619164
TC1100013163.hg.1	APIP	APAF1 interacting protein	8.37227	8.22357	8.22279	8.27445	8.39794	8.30112	6.92689	5.85016	6.60055	8.29869	6.4592	3.57883	0.00015213	0.00072881
TC1700007757.hg.1	GRB7	growth factor receptor bound protein 7	8.52485	8.82151	8.81552	8.58379	8.72476	8.73246	6.7433	6.63447	7.2196	8.70048	6.86579	3.56695	0.210568	0.281369
TC0500012166.hg.1	CDC25C	cell division cycle 25C	8.29923	8.29742	8.3121	8.35222	8.29458	8.38972	6.89701	6.1274	6.44705	8.32421	6.49049	3.56456	6.57974e-05	0.000378445
TC0100010397.hg.1	NUF2	NUF2, NDC80 kinetochore complex component	8.33196	8.48675	8.48551	8.2943	8.41064	8.25981	6.86651	6.23598	6.53113	8.37816	6.54454	3.56431	0.886317	0.913183
TC0500008849.hg.1	CYSTM1	cysteine-rich transmembrane module containing 1	10.4272	10.3835	10.4788	10.5706	10.5265	10.4698	8.83023	8.87375	8.23252	10.4761	8.6455	3.55681	2.31918e-07	6.36084e-06
TC1200011327.hg.1	CSRP2	cysteine and glycine-rich protein 2	8.57027	8.63716	8.5631	8.61724	8.64671	8.53855	6.80339	6.42056	7.07343	8.59551	6.76579	3.55466	7.01164e-08	2.88617e-06
TC1700006877.hg.1	ADPRM	ADP-ribose/CDP-alcohol diphosphatase, manganese-dependent	6.78096	6.71188	6.55903	6.9381	7.04408	6.91115	5.20944	5.152	4.62488	6.8242	4.99544	3.55231	3.73716e-05	0.00024304
TC0100015550.hg.1	FAM72C	family with sequence similarity 72, member C	9.32521	9.41772	9.39419	9.40694	9.41078	9.28752	7.67286	7.34399	7.62667	9.37373	7.54784	3.54524	2.01484e-05	0.000153188
TC0X00009498.hg.1	FUNDC1	FUN14 domain containing 1	6.83543	6.74202	6.59026	6.8799	6.84941	6.62775	4.93379	5.23635	4.63065	6.75413	4.9336	3.53212	5.1817e-06	5.67315e-05
TC0800010154.hg.1	LSM1	LSM1 homolog, mRNA degradation associated	8.53756	8.44435	8.29089	8.46945	8.58162	8.44517	6.81276	6.52532	6.58862	8.46151	6.64223	3.52904	2.64981e-06	3.54078e-05
TC1900011449.hg.1	TNNT1	troponin T type 1 (skeletal, slow)	5.41418	6.11813	5.72616	5.23465	5.72467	5.26545	3.7325	3.77046	3.78576	5.58054	3.7629	3.52503	0.0120079	0.0252967
TC1100013191.hg.1	POLD4	polymerase (DNA-directed), delta 4, accessory subunit	7.88655	7.94995	7.95499	7.9828	8.01472	7.6805	6.14511	6.41714	5.72429	7.91159	6.09551	3.52121	6.63916e-06	6.7327e-05
TC1100010456.hg.1	PAX6	paired box 6	6.8565	6.36705	6.4486	6.53447	6.54673	6.5482	4.73542	4.67352	4.8094	6.55026	4.73945	3.5084	0.000324565	0.00133177
TC0300009706.hg.1	POLR2H	polymerase (RNA) II (DNA directed) polypeptide H	9.06812	9.32974	9.07074	9.23659	9.42308	9.17925	7.46325	6.99409	7.7907	9.21792	7.41601	3.48681	8.189e-06	7.89028e-05
TC0700009487.hg.1	TMEM139	transmembrane protein 139	7.95274	7.96153	8.06297	7.87756	8.09392	7.88549	6.25431	5.69092	6.56827	7.97237	6.17117	3.4851	1.04126e-07	3.73461e-06
TC0300011378.hg.1	THOC7	THO complex 7	9.55784	9.52157	9.48217	9.58372	9.63298	9.6461	7.95146	7.60665	7.75145	9.57073	7.76985	3.48432	2.73893e-08	1.64091e-06
TC1200010612.hg.1	RHEBL1	Ras homolog enriched in brain like 1	5.73102	5.88106	5.86493	5.8224	5.79464	5.77707	4.17293	3.78999	4.07621	5.81185	4.01304	3.47934	1.21391e-06	2.03724e-05
TC0400011616.hg.1	TIFA	TRAF-interacting protein with forkhead-associated domain	6.86629	6.95318	6.75246	6.87238	6.95481	6.61031	4.95862	4.93636	5.2197	6.8349	5.03822	3.4742	8.42287e-05	0.000456248
TC0200009829.hg.1	GCA	grancalcin, EF-hand calcium binding protein	6.83316	7.05586	6.78211	6.61891	6.80197	6.67509	5.00576	4.68976	5.30339	6.79452	4.99964	3.46987	0.0219609	0.0419004
TC0200007401.hg.1	DYNC2LI1	dynein, cytoplasmic 2, light intermediate chain 1	6.5088	6.29646	6.25017	6.40823	6.80328	6.57552	5.05498	4.27271	4.7267	6.47374	4.6848	3.45563	0.000201882	0.000904282
TC2100007949.hg.1	MIS18A	MIS18 kinetochore protein A	8.58122	8.31042	8.44028	8.49718	8.59446	8.58186	7.17641	6.33362	6.62941	8.5009	6.71315	3.45277	0.000117596	0.000591788
TC0200007132.hg.1	YPEL5	yippee like 5	7.97918	7.9253	7.843	7.94312	7.97562	8.03926	6.2186	6.23451	6.06542	7.95091	6.17284	3.42968	0.00033998	0.00138209
TC1200010642.hg.1	FAIM2	Fas apoptotic inhibitory molecule 2	6.92048	6.86743	6.99545	6.77497	6.9636	6.55443	4.58452	5.57644	5.04612	6.84606	5.06903	3.42721	0.000147296	0.000709977
TC1100013045.hg.1	SIPA1	signal-induced proliferation-associated 1	5.22893	5.59341	5.72532	5.51588	5.83598	5.67815	3.73923	4.41388	3.31349	5.59628	3.8222	3.42019	0.000331137	0.00135384
TC0500007792.hg.1	HEXB	hexosaminidase B (beta polypeptide)	11.0008	11.0219	11.0021	11.1252	11.1109	11.0587	9.28862	9.25692	9.2998	11.0533	9.28178	3.41401	1.32928e-07	4.37948e-06
TC1100008886.hg.1	TMEM133	transmembrane protein 133	6.49582	6.61684	6.47063	6.00116	6.39164	6.00785	4.39821	4.47478	4.80635	6.33066	4.55978	3.41261	0.000308058	0.00127436
TC0400007933.hg.1	ANXA3	annexin A3	9.59565	9.6777	9.67906	9.68843	9.70827	9.7035	8.02393	8.16301	7.52873	9.67543	7.90522	3.41104	1.97766e-05	0.000151412
TC1100012949.hg.1	IFITM1	interferon induced transmembrane protein 1	7.0865	7.07508	7.06894	6.93962	6.93559	6.86799	5.0272	5.2012	5.44797	6.99562	5.22546	3.41092	7.69906e-07	1.48631e-05
TC0100010454.hg.1	MGST3	microsomal glutathione S-transferase 3	10.2563	10.2906	10.3681	10.4396	10.4193	10.1718	8.67749	8.28693	8.70226	10.3243	8.55556	3.40753	3.01894e-07	7.68093e-06
TC0200009687.hg.1	ARL6IP6	ADP-ribosylation factor like GTPase 6 interacting protein 6	8.20702	8.49183	8.46197	8.32652	8.38552	8.19621	6.24718	6.30044	7.18709	8.34485	6.57824	3.40253	0.00460292	0.0114978
TC1100011048.hg.1	TMEM258; MIR611	transmembrane protein 258; microRNA 611	10.0312	10.2673	10.3632	10.294	10.2923	10.1824	8.55926	8.69374	8.16254	10.2384	8.47185	3.40236	2.46448e-06	3.35394e-05
TC0200015397.hg.1	CLK1	CDC like kinase 1	5.04333	5.08944	4.80213	4.73434	5.24029	5.11936	3.10878	2.87477	3.7541	5.00482	3.24588	3.38448	0.00141486	0.00438592
TC0100014340.hg.1	TACSTD2	tumor-associated calcium signal transducer 2	7.60677	7.42735	7.47371	7.54505	7.34913	7.50629	5.68265	5.56719	5.92809	7.48472	5.72598	3.38403	7.1897e-08	2.90646e-06
TC0100016664.hg.1	COLGALT2	collagen beta(1-O)galactosyltransferase 2	6.06072	5.59285	5.70721	5.90891	5.75295	6.01704	3.96914	3.8652	4.40971	5.83995	4.08135	3.38369	2.47974e-05	0.000177937
TC1500010921.hg.1	MRPL46	mitochondrial ribosomal protein L46	9.03506	8.91971	9.15523	9.1223	8.97713	9.00017	7.15846	7.59779	7.07327	9.03493	7.27651	3.38329	1.13476e-06	1.94396e-05
TC0800012290.hg.1	UBXN8	UBX domain protein 8	6.77334	6.50127	6.2169	6.32765	6.46888	6.56223	4.62187	4.48062	5.05231	6.47504	4.71827	3.37943	2.11519e-05	0.000158958
TC1100011811.hg.1	CCDC90B	coiled-coil domain containing 90B	8.46687	8.40231	8.29673	8.31737	8.36983	8.42413	7.10758	6.13594	6.63361	8.37954	6.62571	3.37253	2.82154e-05	0.000195719
TC1300007484.hg.1	PIBF1	progesterone immunomodulatory binding factor 1	6.93087	6.93163	6.95465	6.78618	7.15156	6.82503	5.96915	4.1316	5.43524	6.92999	5.17866	3.36667	2.83596e-06	3.6903e-05
TC0300006894.hg.1	CMC1	C-x(9)-C motif containing 1	6.63195	6.68915	6.24167	6.36951	6.57446	6.52472	4.59514	4.03933	5.63001	6.50524	4.75483	3.36455	0.000220594	0.000968536
TC0600011507.hg.1	PSMB8	proteasome subunit beta 8	8.69906	8.63118	8.58309	8.48188	8.69718	8.62353	7.09693	6.65654	6.85517	8.61932	6.86955	3.36306	1.10686e-07	3.90045e-06
TC0200016430.hg.1	MORN2	MORN repeat containing 2	5.67271	5.62554	5.56088	5.61194	5.63111	5.33522	3.60381	3.79095	4.094	5.5729	3.82959	3.34802	2.17693e-06	3.07987e-05
TC0100017733.hg.1	TSNAX	Memczak2013 ANTISENSE, CDS, coding, INTERNAL, UTR3 best transcript NM_005999	4.63697	5.43639	5.03863	4.99789	5.39012	4.61674	3.38835	2.93549	3.51632	5.01946	3.28005	3.33897	0.00141152	0.00438016
TC1300008892.hg.1	LPAR6	lysophosphatidic acid receptor 6	6.31758	6.46855	6.44946	5.85859	6.39876	6.44949	4.62597	4.83447	4.29418	6.32374	4.58488	3.33772	0.000357838	0.00144157
TC0600009169.hg.1	FAM229B	family with sequence similarity 229, member B	6.27035	6.00298	6.22756	5.98437	6.03285	6.13295	4.06077	4.30431	4.75715	6.10851	4.37408	3.32749	9.93028e-06	9.05547e-05
TC1400009998.hg.1	NDUFB1	NADH dehydrogenase (ubiquinone) 1 beta subcomplex, 1, 7kDa	10.4324	10.3914	10.3447	10.4072	10.4231	10.4167	8.79675	8.50351	8.70531	10.4026	8.66852	3.32661	4.63673e-10	1.5068e-07
TC0600012702.hg.1	HACE1	HECT domain and ankyrin repeat containing E3 ubiquitin protein ligase 1	6.16641	6.30282	5.91489	5.80846	5.94803	6.35689	4.35476	4.44625	4.25575	6.08292	4.35225	3.31881	0.000494281	0.00186643
TC1900011764.hg.1	GEMIN7	gem nuclear organelle associated protein 7	5.99081	5.90372	5.79863	6.11893	5.92354	6.02511	4.49634	3.77822	4.41596	5.96012	4.23017	3.31717	8.76389e-06	8.24808e-05
TC0700013481.hg.1	PRSS1	protease, serine, 1 (trypsin 1)	4.90811	4.72207	5.13553	5.19023	5.21327	5.03178	3.38467	3.24325	3.28868	5.0335	3.30553	3.3126	3.75666e-05	0.000244056
TC0900010933.hg.1	CTSV	cathepsin V	7.2084	6.9803	7.15409	7.3428	7.19725	7.15822	5.19234	5.91481	5.23176	7.17351	5.4463	3.31086	0.287405	0.365203
TC0700013483.hg.1	PRSS2	protease, serine, 2 (trypsin 2)	8.98918	9.15129	9.23123	9.22487	9.22031	8.89013	7.48176	7.19868	7.49158	9.11783	7.39068	3.31075	4.71215e-06	5.29421e-05
TC1400008929.hg.1	PPP2R3C	protein phosphatase 2, regulatory subunit B, gamma	6.66177	6.66639	6.66121	5.96027	6.84019	6.44197	5.03622	5.11001	4.29946	6.53863	4.81523	3.30214	0.0011391	0.00368554
TC0200016719.hg.1	SNORD89; RNF149	small nucleolar RNA, C/D box 89; ring finger protein 149	6.52011	6.66506	6.281	6.96351	6.72852	6.65875	4.8699	4.62381	5.24645	6.63616	4.91339	3.3007	0.00523844	0.0127719
TC1300006890.hg.1	EXOSC8	exosome component 8	9.38193	9.22231	9.14488	9.38975	9.40382	9.34804	8.11665	6.94873	7.71483	9.31512	7.5934	3.29829	3.84401e-06	4.57781e-05
TC1600011362.hg.1	ACSM3	acyl-CoA synthetase medium-chain family member 3	5.85577	6.1171	6.08236	5.97625	5.99461	5.95224	4.47931	3.66101	4.69114	5.99639	4.27715	3.29262	0.00662637	0.0155037
TC0900009957.hg.1	HINT2	histidine triad nucleotide binding protein 2	8.53384	8.53168	8.5391	8.62316	8.61248	8.54689	6.89422	6.88904	6.76781	8.56452	6.85036	3.28107	4.39715e-09	5.68133e-07
TC0300013824.hg.1	TDGF1	teratocarcinoma-derived growth factor 1	5.47309	5.41207	5.46838	5.44725	5.40496	5.50464	3.72463	3.71194	3.78784	5.45173	3.74147	3.2722	1.01264e-07	3.66877e-06
TC0100011091.hg.1	C1orf53	chromosome 1 open reading frame 53	5.77926	5.71065	5.55793	5.511	5.92461	5.46575	3.75386	4.1671	3.94748	5.6582	3.95615	3.25364	7.22164e-05	0.000406641
TC0600010688.hg.1	LYRM4	LYR motif containing 4	5.76225	5.76393	5.78081	5.59792	5.79564	5.61335	4.27035	3.63405	4.1488	5.71898	4.01774	3.25182	1.79636e-06	2.67372e-05
TC0100015236.hg.1	LAMTOR5	late endosomal/lysosomal adaptor, MAPK and MTOR activator 5	9.5484	9.5543	9.44325	9.62297	9.66938	9.5301	8.05765	7.75305	7.77046	9.5614	7.86038	3.2513	8.64304e-07	1.619e-05
TC0900008854.hg.1	SWI5	SWI5 homologous recombination repair protein	5.25846	5.32936	5.2605	5.20678	5.36234	4.90348	3.89668	3.21399	3.44942	5.22015	3.52003	3.24929	7.0528e-05	0.000399495
TC0300012943.hg.1	LXN	latexin	5.81755	5.96515	5.54977	6.26321	5.87781	5.90043	4.55071	3.85524	4.19169	5.89565	4.19921	3.241	0.00134255	0.00420672
TC0300007437.hg.1	MANF	mesencephalic astrocyte-derived neurotrophic factor	7.84112	7.87524	7.83971	7.87017	7.92272	7.75801	6.26844	5.84273	6.35613	7.85116	6.15576	3.23866	9.96061e-05	0.000519794
TC1400009106.hg.1	DNAAF2	dynein, axonemal, assembly factor 2	6.38004	6.33203	6.26042	6.51567	6.61219	6.47986	4.78112	4.35753	5.06579	6.43004	4.73481	3.23826	7.04201e-06	7.05781e-05
TC0200013750.hg.1	FHL2	four and a half LIM domains 2	9.37211	9.27382	9.20518	9.38142	9.40459	9.43859	7.52261	7.98828	7.45434	9.34595	7.65508	3.22852	1.54319e-06	2.4089e-05
TC0200007636.hg.1	CFAP36	cilia and flagella associated protein 36	7.18313	7.1439	6.95652	7.19188	7.06503	6.93136	5.50725	4.93079	5.7312	7.07864	5.38974	3.22409	4.21348e-06	4.87221e-05
TC0200011990.hg.1	PTRHD1	peptidyl-tRNA hydrolase domain containing 1	9.15143	9.1206	9.01248	9.24728	9.24416	9.18052	7.54624	7.60457	7.26408	9.15941	7.47163	3.22161	5.48279e-06	5.9004e-05
TC0500011212.hg.1	TBCA	tubulin folding cofactor A	10.2609	10.0886	10.1344	10.2938	10.2423	10.0106	8.52018	8.36569	8.56724	10.1718	8.48437	3.22074	2.37176e-05	0.000172556
TC1100013096.hg.1	RBM7	RNA binding motif protein 7	7.75287	7.40364	7.45129	7.46525	7.6314	7.63322	6.27722	5.28765	6.04339	7.55628	5.86942	3.21954	0.0054328	0.0131479
TC1700008920.hg.1	ITGB4	integrin beta 4	10.0456	10.1985	10.1429	10.0908	10.1044	9.96746	8.76601	8.26378	8.18638	10.0916	8.40539	3.21814	0.00295429	0.00798734
TC1200010968.hg.1	DDIT3	DNA-damage-inducible transcript 3	6.93718	7.01003	6.8408	7.04277	6.8881	6.88564	5.38201	5.07793	5.28848	6.93409	5.24947	3.21455	1.60634e-06	2.47328e-05
TC0800011172.hg.1	MTERF3	mitochondrial transcription termination factor 3	7.23181	7.16769	7.04013	7.21758	7.26411	7.41764	5.96984	5.4657	5.18288	7.22316	5.53947	3.21248	4.00074e-06	4.69152e-05
TC0600012514.hg.1	AKIRIN2	akirin 2	6.75286	7.03144	6.84759	6.94936	6.96384	6.71388	5.56666	4.79463	5.23498	6.87649	5.19876	3.19926	3.0958e-06	3.93591e-05
TC1700010982.hg.1	SKAP1	src kinase associated phosphoprotein 1	5.83401	5.94209	5.69602	5.95136	5.88366	5.89349	4.18521	4.08302	4.32535	5.86677	4.19786	3.17974	5.8174e-07	1.22325e-05
TC1100008042.hg.1	CCDC85B	coiled-coil domain containing 85B	6.2294	6.46847	6.995	6.83367	6.59289	6.47906	4.97494	4.84613	4.97208	6.59975	4.93105	3.17927	0.00137542	0.00428781
TC0700013567.hg.1	LINC00174	long intergenic non-protein coding RNA 174	5.676	5.74661	5.54303	5.63728	5.60919	5.5711	4.21516	3.65456	4.0464	5.63054	3.97204	3.15688	2.43456e-07	6.58467e-06
TC0700006915.hg.1	MALSU1	mitochondrial assembly of ribosomal large subunit 1	8.025	8.03678	8.04402	8.2621	8.23412	7.99384	7.02232	6.04895	6.25261	8.09931	6.4413	3.15582	1.64211e-05	0.000132158
TC0200014584.hg.1	MMADHC	methylmalonic aciduria (cobalamin deficiency) cblD type, with homocystinuria	8.952	9.15289	9.11518	9.19862	9.33271	9.18918	7.55331	7.32954	7.61418	9.15676	7.49901	3.15525	0.0313401	0.0565001
TC0500010640.hg.1	C5orf28	chromosome 5 open reading frame 28	7.70962	7.57002	7.31797	7.51318	7.59188	7.63694	5.32855	5.88261	6.48725	7.5566	5.89947	3.15389	0.000444659	0.00171437
TC0600012628.hg.1	NDUFAF4	NADH dehydrogenase (ubiquinone) complex I, assembly factor 4	8.78572	8.69345	8.65189	8.86128	8.75214	8.53792	7.13246	6.92781	7.11536	8.71373	7.05854	3.14965	2.02423e-05	0.000153684
TC2200009235.hg.1	SNRPD3	small nuclear ribonucleoprotein D3 polypeptide	10.3776	10.2147	10.3171	10.2926	10.4198	10.3648	8.75711	8.75593	8.52002	10.3311	8.67769	3.1457	3.94709e-07	9.20187e-06
TC1100007168.hg.1	ARL14EP	ADP-ribosylation factor like GTPase 14 effector protein	7.28965	7.42924	7.3404	7.47037	7.35929	7.30109	5.9161	5.30112	5.92612	7.36501	5.71445	3.13955	1.49081e-06	2.35134e-05
TC0800007439.hg.1	POLB	polymerase (DNA directed), beta	7.38558	7.43262	7.54794	7.39887	7.36368	7.18021	5.31146	6.32776	5.57365	7.38482	5.73763	3.13223	2.6062e-06	3.50676e-05
TC0300009016.hg.1	ATP1B3	ATPase, Na+/K+ transporting, beta 3 polypeptide	8.61285	8.67087	8.63088	8.63903	8.66227	8.44825	6.98177	6.6159	7.297	8.61069	6.96489	3.12921	7.36185e-07	1.44727e-05
TC1300008760.hg.1	EPSTI1	epithelial stromal interaction 1 (breast)	5.10982	5.08124	4.79691	5.209	5.04047	5.31648	3.52501	3.31461	3.50108	5.09232	3.4469	3.12839	2.02404e-05	0.000153684
TC0200010164.hg.1	SSFA2	sperm specific antigen 2	7.99152	8.00242	7.84067	7.77478	7.89426	7.99014	6.21285	5.80813	6.79409	7.91563	6.27169	3.12519	4.55101e-06	5.15909e-05
TC0600014093.hg.1	ZNRD1	zinc ribbon domain containing 1	8.38975	8.50495	8.59823	8.49718	8.42575	8.23991	6.95339	6.87022	6.57378	8.44263	6.79913	3.12423	5.87246e-06	6.17112e-05
TC0200008063.hg.1	DGUOK	deoxyguanosine kinase	8.46301	8.50412	8.57586	8.28816	8.60308	8.4733	7.36892	6.58614	6.57499	8.48459	6.84335	3.11934	0.000101927	0.000528561
TC1300008292.hg.1	MICU2	mitochondrial calcium uptake 2	6.66587	7.10685	6.78043	7.0361	6.97071	7.03891	5.92618	3.88311	6.06676	6.93315	5.29202	3.11909	0.000283977	0.00119029
TC0200012776.hg.1	TMEM17	transmembrane protein 17	6.05178	6.0733	5.68684	6.02222	6.22363	6.00451	4.18941	4.53147	4.38976	6.01038	4.37021	3.11702	4.22651e-05	0.000267721
TC0100018304.hg.1	MTX1	metaxin 1	8.36071	8.40288	8.42771	8.44645	8.53951	8.41116	7.049	6.61597	6.71157	8.4314	6.79218	3.11498	1.07694e-06	1.87333e-05
TC0100013013.hg.1	UQCRHL	ubiquinol-cytochrome c reductase hinge protein like	7.52518	7.7509	8.0848	7.90571	7.83024	7.6566	6.08703	6.46505	5.90947	7.79224	6.15385	3.11318	0.0107972	0.0232275
TC0400010784.hg.1	NOA1	nitric oxide associated 1	9.75748	9.78388	9.89989	9.76901	9.78015	9.75576	8.35189	7.99619	8.11186	9.79103	8.15331	3.11173	3.54278e-07	8.59565e-06
TC0500007966.hg.1	XRCC4	X-ray repair complementing defective repair in Chinese hamster cells 4	7.56603	7.23903	7.33608	7.31958	7.38748	7.31473	6.4357	5.21663	5.51657	7.36049	5.72296	3.11131	0.0103047	0.0223597
TC1900011635.hg.1	CHMP2A	charged multivesicular body protein 2A	8.87086	8.78153	8.66566	8.90039	8.86004	8.84411	7.34338	7.14222	7.07906	8.82043	7.18822	3.09988	1.68167e-05	0.000134512
TC0100009943.hg.1	SCNM1; TNFAIP8L2	sodium channel modifier 1; tumor necrosis factor, alpha-induced protein 8-like 2	8.86314	8.86812	8.74191	8.8644	8.84982	8.84046	7.15611	7.32078	7.14425	8.83798	7.20705	3.09712	1.34389e-08	1.06361e-06
TC0300010581.hg.1	AZI2	5-azacytidine induced 2	6.16111	6.28178	5.96345	6.04287	5.99094	6.01609	4.98185	3.93987	4.423	6.07604	4.44824	3.09041	7.76674e-05	0.000430109
TC1400007298.hg.1	ACTR10	actin-related protein 10 homolog (S. cerevisiae)	8.71094	8.63108	8.47176	8.72107	8.75141	8.67039	7.27344	6.58064	7.25031	8.65944	7.0348	3.08366	8.63374e-06	8.18511e-05
TC0100014852.hg.1	GBP1	guanylate binding protein 1, interferon-inducible	4.94765	4.76548	5.01542	4.72662	5.38939	5.29623	3.28817	3.26648	3.64357	5.02346	3.39941	3.08241	0.00260008	0.00720658
TC1000011993.hg.1	PRDX3	peroxiredoxin 3	10.5709	10.586	10.5151	10.6319	10.5655	10.5579	8.94014	8.97719	8.92782	10.5712	8.94838	3.07976	2.87591e-08	1.68531e-06
TC1800006891.hg.1	C18orf8	chromosome 18 open reading frame 8	7.61226	7.53014	7.42121	7.62363	7.55423	7.65437	6.31513	5.45305	6.06709	7.56597	5.94509	3.07563	4.03768e-07	9.32718e-06
TC0200012959.hg.1	NFU1	NFU1 iron-sulfur cluster scaffold	7.51512	7.61731	7.43315	7.61073	7.55061	7.53346	6.12594	5.54925	6.09879	7.5434	5.92466	3.07105	2.81344e-07	7.32274e-06
TC1100008199.hg.1	GAL	galanin/GMAP prepropeptide	8.58675	8.6128	8.68783	8.71812	8.79204	8.60827	7.13981	7.32057	6.69734	8.66763	7.05258	3.06324	0.000609891	0.00220701
TC0900007869.hg.1	SEMA4D	Memczak2013 ANTISENSE, coding, INTERNAL, UTR3 best transcript NM_006378	6.66222	6.59723	6.38444	6.76918	6.52757	6.29541	4.51885	5.60633	4.65492	6.53934	4.9267	3.05811	5.56267e-05	0.000331044
TC2200006601.hg.1	MRPL40	mitochondrial ribosomal protein L40	8.98434	9.16269	9.14316	9.14684	9.22004	8.99595	7.70539	7.61846	7.16802	9.10884	7.49729	3.05579	1.54866e-06	2.41326e-05
TC0100010149.hg.1	RAB25	RAB25, member RAS oncogene family	9.53455	9.76473	9.8568	9.72548	9.74908	9.64868	8.31063	7.94015	8.0558	9.71322	8.1022	3.05469	2.15363e-05	0.00016072
TC2200008445.hg.1	SEC14L6	SEC14-like lipid binding 6	5.11412	4.81865	5.00058	5.05944	5.27894	4.92021	3.44575	3.29078	3.53165	5.03199	3.42273	3.05096	6.15345e-05	0.000359714
TC0600013527.hg.1	KATNA1	katanin p60 (ATPase containing) subunit A 1	6.92661	6.79168	6.74647	7.02486	6.90893	6.69168	5.36279	4.79951	5.55933	6.84837	5.24055	3.04792	0.000229258	0.000998807
TC0100008057.hg.1	CDC20	cell division cycle 20	10.4368	10.4526	10.5776	10.5899	10.5413	10.424	9.2091	8.77346	8.71543	10.5037	8.89933	3.04059	3.92295e-07	9.17551e-06
TC1100011404.hg.1	MRPL21	mitochondrial ribosomal protein L21	8.63148	8.65337	8.72293	8.83158	8.74931	8.74951	7.15507	7.04151	7.16404	8.72303	7.12021	3.03737	2.08426e-06	2.98419e-05
TC0400009462.hg.1	ING2	inhibitor of growth family member 2	5.79085	5.77105	5.49704	5.79751	5.53833	5.62626	4.84012	3.42382	3.94031	5.67017	4.06808	3.03583	0.00026465	0.00112222
TC1700006587.hg.1	EMC6	ER membrane protein complex subunit 6	9.62542	9.51902	9.49277	9.59205	9.54377	9.50291	7.95756	7.98118	7.89554	9.54599	7.94476	3.03402	3.0271e-08	1.7176e-06
TC0200013109.hg.1	PCGF1	polycomb group ring finger 1	8.12572	8.13428	8.08344	8.27743	8.25904	8.08051	6.73072	6.65329	6.29497	8.16007	6.55966	3.0323	5.16501e-05	0.000312935
TC0400011421.hg.1	LAMTOR3	late endosomal/lysosomal adaptor, MAPK and MTOR activator 3	6.21562	6.40986	6.23351	6.18416	6.47023	6.33615	5.33893	4.22839	4.55884	6.30825	4.70872	3.03045	0.000309308	0.00127823
TC0400012818.hg.1	CCNG2	cyclin G2	9.57911	9.63152	9.57148	9.55075	9.66617	9.57762	8.00953	8.16468	7.81768	9.59611	7.9973	3.02893	5.14693e-05	0.000312369
TC2200006675.hg.1	SERPIND1	serpin peptidase inhibitor, clade D (heparin cofactor), member 1	5.80437	5.556	5.4567	5.54084	5.43083	5.39935	4.11987	3.72544	3.95344	5.53135	3.93292	3.02813	6.39342e-06	6.54248e-05
TC0100017849.hg.1	ERO1B	endoplasmic reticulum oxidoreductase beta	5.7036	5.65798	5.83154	5.36127	5.92452	5.92104	4.35535	3.97217	4.0882	5.73333	4.13857	3.02043	0.0815973	0.126639
TC0100011527.hg.1	NENF	neudesin neurotrophic factor	7.75959	7.56448	7.71718	7.59294	7.69404	7.69866	6.06557	6.33896	5.82673	7.67115	6.07709	3.01898	7.77285e-06	7.5802e-05
TC0X00010851.hg.1	GPC3	glypican 3	6.08726	5.67751	6.00334	5.57414	5.98194	5.80146	4.32688	3.89671	4.55842	5.85428	4.26067	3.01802	0.00396231	0.0101911
TC1300007861.hg.1	PCCA	propionyl-CoA carboxylase alpha subunit	7.4133	7.10326	7.35504	7.32471	7.28005	7.27218	5.83812	5.7764	5.48098	7.29142	5.6985	3.0166	2.23578e-06	3.13009e-05
TC0200013815.hg.1	EDAR	ectodysplasin A receptor	6.44249	6.59382	6.54363	6.39093	6.18156	6.47115	5.25009	4.78291	4.50963	6.43726	4.84754	3.00991	2.53066e-06	3.42662e-05
TC1100007049.hg.1	HTATIP2	HIV-1 Tat interactive protein 2	9.20537	9.26095	9.20027	9.3951	9.32304	9.24976	8.02749	7.44327	7.58343	9.27242	7.68473	3.00567	1.36473e-07	4.43543e-06
TC0400009037.hg.1	MND1	meiotic nuclear divisions 1	6.9984	6.96881	6.81782	6.88766	6.96373	6.89329	5.45483	4.88212	5.66863	6.92162	5.33519	3.00305	8.12285e-08	3.16187e-06
TC1400008963.hg.1	MBIP	MAP3K12 binding inhibitory protein 1	7.01382	6.83846	6.73185	6.93906	7.28543	6.99219	5.12531	5.20772	5.81381	6.9668	5.38228	2.99908	0.220913	0.293039
TC0400011040.hg.1	RCHY1	ring finger and CHY zinc finger domain containing 1, E3 ubiquitin protein ligase	6.81735	7.01426	6.70265	6.71199	6.93576	6.79864	5.56551	4.8709	5.30522	6.83011	5.24721	2.99571	0.0183164	0.0359984
TC0200016498.hg.1	LIPT1	lipoyltransferase 1	4.75266	4.73728	4.71724	4.49447	4.39673	4.84219	3.21492	2.79687	3.21405	4.65676	3.07528	2.99277	0.000248766	0.00106625
TC1500009492.hg.1	RSL24D1	ribosomal L24 domain containing 1	9.85833	9.96117	9.79301	9.82217	9.82315	9.77157	8.73457	7.9596	8.08319	9.83823	8.25912	2.98786	0.00121542	0.00387976
TC0900007816.hg.1	CTSL	cathepsin L	6.41123	6.32661	6.24261	6.55923	6.03456	6.66811	4.35182	5.14196	4.89191	6.37372	4.79523	2.98658	0.000407586	0.00160157
TC1800008462.hg.1	INO80C	INO80 complex subunit C	7.10117	7.17366	6.92423	6.99779	7.05705	6.96701	5.53019	5.377	5.49007	7.03682	5.46576	2.97124	6.41074e-07	1.31772e-05
TC0600009819.hg.1	ULBP2	UL16 binding protein 2	8.65906	8.51764	8.64023	8.70519	8.68629	8.50691	7.31205	7.14765	6.68557	8.61922	7.04842	2.97069	0.000562912	0.00206953
TC0300013296.hg.1	DNAJC19	DnaJ (Hsp40) homolog, subfamily C, member 19	8.24188	8.1276	8.23651	8.2876	8.41917	8.2	6.83165	6.77006	6.44696	8.25213	6.68289	2.96747	4.35569e-06	5.00112e-05
TC0300006561.hg.1	JAGN1	jagunal homolog 1	8.45158	8.52998	8.63677	8.47893	8.58853	8.4496	7.30842	7.14291	6.41349	8.52257	6.95494	2.96416	6.13808e-08	2.63771e-06
TC1600006652.hg.1	TNFRSF12A	tumor necrosis factor receptor superfamily, member 12A	10.8061	10.7759	10.8299	10.874	10.7551	10.8892	9.19131	9.16018	9.41231	10.8217	9.2546	2.96308	4.41332e-05	0.000277324
TC1800006508.hg.1	MYL12B	myosin light chain 12B	11.3517	11.4149	11.4511	11.3963	11.4527	11.3177	9.96062	9.64921	9.88806	11.3974	9.83263	2.95829	1.97183e-05	0.000151204
TC0100017100.hg.1	EIF2D	eukaryotic translation initiation factor 2D	8.89989	8.86251	8.77181	8.90734	8.94602	8.78225	7.66143	6.8104	7.42015	8.86164	7.29733	2.95736	1.04985e-06	1.84416e-05
TC1900011857.hg.1	NDUFA7	NADH dehydrogenase (ubiquinone) 1 alpha subcomplex, 7, 14.5kDa	9.52807	9.57337	9.79756	9.71359	9.79275	9.65688	8.1112	8.19288	8.03485	9.67704	8.11297	2.95685	1.24187e-05	0.000107272
TC1000011736.hg.1	OBFC1	oligonucleotide/oligosaccharide-binding fold containing 1	9.28651	9.33592	9.18049	9.34329	9.31756	9.14001	7.93039	7.68807	7.49989	9.2673	7.70612	2.95095	7.98643e-06	7.73332e-05
TC1600008454.hg.1	GABARAPL2	GABA(A) receptor-associated protein like 2	8.09502	8.16634	8.2272	8.20155	8.28222	8.11201	6.90099	6.64185	6.32557	8.18072	6.6228	2.94429	1.49674e-06	2.35698e-05
TC2200007318.hg.1	H1F0	H1 histone family, member 0	9.27081	9.07415	9.012	9.03636	9.153	9.08557	7.75975	7.269	7.61517	9.10531	7.54797	2.94311	0.00257767	0.00715211
TC0X00006799.hg.1	SAT1	spermidine/spermine N1-acetyltransferase 1	10.0822	9.98832	9.9634	10.0698	10.0345	10.0353	8.59824	8.41585	8.40235	10.0289	8.47215	2.94194	0.0233785	0.0441314
TC0100015867.hg.1	S100A3	S100 calcium binding protein A3	7.65249	7.6428	7.6306	7.56586	7.52061	7.71337	5.91354	6.12645	6.15961	7.62095	6.06654	2.93715	3.50021e-07	8.51162e-06
TC0500007457.hg.1	SETD9	SET domain containing 9	6.94693	7.08187	6.77736	6.60603	6.90443	6.82232	5.02672	5.51898	5.36481	6.85649	5.3035	2.93424	0.000286396	0.00119903
TC0100007442.hg.1	ZNF593	zinc finger protein 593	7.08304	6.82942	7.32736	7.03004	7.0803	6.81431	5.81754	5.27767	5.32852	7.02741	5.47457	2.93393	0.00039557	0.00156218
TC1400010721.hg.1	PSME2; MIR7703	proteasome activator subunit 2; microRNA 7703	8.46401	8.49374	8.35176	8.46518	8.20867	8.26092	7.29289	6.30286	6.87241	8.37405	6.82272	2.93086	0.000243225	0.00104816
TC1700009694.hg.1	MYH10	myosin, heavy chain 10, non-muscle	5.51497	5.40902	5.34925	5.30354	5.76211	5.78696	4.05021	3.90142	3.9585	5.52097	3.97004	2.93006	8.52876e-05	0.000459495
TC2000008295.hg.1	GPCPD1	glycerophosphocholine phosphodiesterase 1	5.97038	5.95175	5.95389	5.94777	6.04255	6.20409	4.65257	4.12943	4.60056	6.01174	4.46085	2.92997	1.39304e-06	2.24477e-05
TC0600014217.hg.1	SERPINB1	serpin peptidase inhibitor, clade B (ovalbumin), member 1	10.339	10.31	10.3101	10.3015	10.2941	10.1921	9.07631	8.40191	8.74591	10.2911	8.74138	2.92769	1.6404e-07	4.99763e-06
TC2200009278.hg.1	RBX1	ring-box 1, E3 ubiquitin protein ligase	9.51493	9.37146	9.46254	9.57393	9.54597	9.39637	8.03923	7.94424	7.80339	9.47753	7.92895	2.92529	2.76376e-06	3.63218e-05
TC0200016470.hg.1	SNRNP27	small nuclear ribonucleoprotein, U4/U6.U5 27kDa subunit	7.28002	7.17695	6.8598	6.97273	7.00254	7.04655	5.77695	5.33874	5.41361	7.05643	5.50976	2.92142	0.000535699	0.00199162
TC0800012297.hg.1	SMIM19	small integral membrane protein 19	7.33882	7.11137	7.01581	7.13404	7.26892	7.21082	5.9075	5.45463	5.54212	7.17996	5.63475	2.91848	1.7062e-05	0.000136039
TC0200015216.hg.1	ORMDL1	ORMDL sphingolipid biosynthesis regulator 1	8.07569	8.12405	7.92235	7.94035	8.12843	8.17685	6.71733	6.29922	6.54245	8.06129	6.51967	2.91121	2.74818e-06	3.62726e-05
TC1700012380.hg.1	SPAG5	sperm associated antigen 5	6.85876	7.15242	7.31711	7.03104	7.32274	7.08471	6.0295	5.44581	5.28353	7.1278	5.58628	2.911	0.000334797	0.00136568
TC0600009508.hg.1	TBPL1	TBP-like 1	7.93065	7.78498	7.66726	7.95642	7.91308	7.78928	6.35482	6.20224	6.34145	7.84028	6.29951	2.9095	1.64761e-05	0.000132501
TC0200008262.hg.1	RNF181	ring finger protein 181	7.21356	7.5914	7.43979	7.36512	7.51359	7.44681	6.19998	6.21345	5.25656	7.42838	5.89	2.90469	0.00317645	0.00849378
TC0100008584.hg.1	ALG6	ALG6, alpha-1,3-glucosyltransferase	4.60297	4.97263	5.01076	4.84787	4.92619	5.00197	3.59086	2.98271	3.4927	4.89373	3.35542	2.90453	8.62531e-06	8.18511e-05
TC0100011543.hg.1	TATDN3	TatD DNase domain containing 3	7.61561	7.438	7.59975	7.75742	7.70688	7.53678	6.02399	5.96819	6.22367	7.60907	6.07195	2.90215	0.000173728	0.000808431
TC0300009010.hg.1	RNF7	ring finger protein 7	9.82216	9.65169	9.69373	9.84985	9.82377	9.77952	8.23149	8.15958	8.31199	9.77012	8.23436	2.89942	1.63564e-06	2.50401e-05
TC0700013342.hg.1	CHN2	chimerin 2	5.9451	5.49539	5.76722	5.54851	5.5889	5.98321	4.59581	3.82642	4.13525	5.72139	4.18583	2.89901	0.00451602	0.011326
TC1400008750.hg.1	DHRS1	dehydrogenase/reductase (SDR family) member 1	7.65034	7.77809	7.62422	7.63729	7.89217	7.59519	6.20878	6.09499	6.18029	7.69622	6.16135	2.89761	6.9827e-06	7.01804e-05
TC0800008370.hg.1	POLR2K	polymerase (RNA) II (DNA directed) polypeptide K, 7.0kDa	8.69781	8.56252	8.6644	8.6166	8.67837	8.51474	7.58046	6.92984	6.75652	8.62241	7.08894	2.89481	1.01133e-05	9.17167e-05
TC1200011246.hg.1	PTPRR	protein tyrosine phosphatase, receptor type, R	7.64173	7.3892	7.28	7.43117	7.53876	7.5973	5.9129	6.03482	5.89153	7.47969	5.94642	2.89442	5.7889e-06	6.11929e-05
TC0600011843.hg.1	TBCC	tubulin folding cofactor C	7.51723	7.32991	7.25714	7.36308	7.46615	7.52748	6.4951	5.67026	5.47816	7.41016	5.88118	2.88584	1.22429e-05	0.000106181
TC1700012349.hg.1	NAA38	N(alpha)-acetyltransferase 38, NatC auxiliary subunit	9.01419	9.20854	9.11328	9.1211	9.11626	9.00451	7.62084	7.73525	7.3475	9.09631	7.56786	2.88476	8.06815e-06	7.79836e-05
TC1900009186.hg.1	ATP8B3	ATPase, aminophospholipid transporter, class I, type 8B, member 3	6.04377	6.14134	6.14467	5.90929	6.18328	6.04047	4.48388	4.53798	4.62888	6.07714	4.55025	2.88164	2.36585e-05	0.00017236
TSUnmapped00000275.hg.1	NDUFA6	NADH dehydrogenase (ubiquinone) 1 alpha subcomplex, 6, 14kDa	6.92452	7.09048	7.16612	7.14279	7.20227	7.17702	6.08215	5.35043	5.34151	7.1172	5.59136	2.87954	2.81745e-06	3.68467e-05
TC0600009333.hg.1	SMPDL3A	sphingomyelin phosphodiesterase, acid-like 3A	7.89303	7.56097	7.7334	7.7619	7.78944	7.59004	5.93075	5.90907	6.75545	7.72146	6.19842	2.87396	9.19285e-05	0.00048804
TC0800008641.hg.1	MED30	mediator complex subunit 30	8.20776	8.33872	8.12299	8.32428	8.40379	8.20726	6.80121	6.74586	6.6963	8.26747	6.74779	2.86727	0.000461665	0.00176533
TC0700008873.hg.1	CAV1	caveolin 1	9.24302	9.22462	9.28731	9.30708	9.36356	9.13655	7.82424	7.72404	7.67645	9.26036	7.74158	2.86549	0.00446443	0.0112176
TC1800007089.hg.1	C18orf21	chromosome 18 open reading frame 21	6.20475	6.52094	6.3649	6.19281	6.32433	6.5586	5.26912	4.29896	4.95932	6.36106	4.84247	2.86511	0.000379371	0.00151044
TC2000008883.hg.1	CDK5RAP1	CDK5 regulatory subunit associated protein 1	8.92945	9.01071	9.02007	8.9932	8.98763	8.84612	7.32919	7.48336	7.52678	8.96453	7.44644	2.86411	2.12694e-06	3.03114e-05
TC1100006487.hg.1	TALDO1	transaldolase 1	9.35017	9.34012	9.42281	9.40022	9.49779	9.29571	8.2457	7.47067	7.88588	9.38447	7.86742	2.86205	8.71331e-07	1.62507e-05
TC0100015258.hg.1	DRAM2	DNA-damage regulated autophagy modulator 2	8.46678	8.61008	8.64469	8.4726	8.44516	8.26865	7.0281	6.62523	7.25084	8.48466	6.96806	2.86116	0.772045	0.819581
TC0500013149.hg.1	SRD5A1	steroid-5-alpha-reductase, alpha polypeptide 1 (3-oxo-5 alpha-steroid delta 4-dehydrogenase alpha 1)	7.51043	7.42345	7.28239	7.42191	7.54996	7.32258	5.80183	5.97211	5.93193	7.41845	5.90196	2.86095	4.46175e-06	5.09561e-05
TSUnmapped00000077.hg.1	HMBS	hydroxymethylbilane synthase	7.91455	8.01971	7.85383	7.93343	7.93292	7.96022	6.45637	6.14566	6.65731	7.93578	6.41978	2.85996	1.97653e-07	5.6599e-06
TC0200007775.hg.1	MDH1	malate dehydrogenase 1	8.67268	8.61571	8.60214	8.65554	8.65782	8.39059	7.22829	6.78684	7.23985	8.59908	7.08499	2.85618	0.80804	0.849135
TC1900011658.hg.1	TRAPPC5	trafficking protein particle complex 5	8.56932	8.53691	8.52193	8.55619	8.57885	8.52269	7.20593	6.90737	6.9894	8.54765	7.03423	2.85485	7.86386e-09	7.74572e-07
TC1800009289.hg.1	ACAA2	acetyl-CoA acyltransferase 2	7.59499	7.58561	7.72268	7.69065	7.75597	7.71797	6.38206	6.03054	6.08381	7.67798	6.16547	2.85305	9.54329e-08	3.51692e-06
TC0500009881.hg.1	MRPL36	mitochondrial ribosomal protein L36	8.58992	8.67071	8.78749	8.98086	8.82965	8.56923	6.989	7.5778	7.11521	8.73798	7.22734	2.84937	1.01017e-05	9.16503e-05
TC1600008709.hg.1	COX4I1	cytochrome c oxidase subunit IV isoform 1	9.80426	9.9273	9.92885	9.91124	9.97668	9.86244	8.45826	8.11808	8.60198	9.9018	8.39277	2.84617	1.47765e-07	4.68133e-06
TC0200011803.hg.1	NBAS	neuroblastoma amplified sequence	6.99897	7.1046	6.85452	6.88248	6.96834	7.04691	5.73301	5.38463	5.28461	6.97597	5.46742	2.84525	1.10253e-06	1.90597e-05
TC0100010046.hg.1	SNAPIN	SNAP-associated protein	7.33477	7.11705	7.03751	7.08739	7.42248	7.08761	5.93047	5.37141	5.71944	7.18114	5.67377	2.84289	7.85632e-05	0.000433837
TC1100010346.hg.1	FANCF	Fanconi anemia complementation group F	6.95728	7.30408	6.98199	6.89044	7.17456	7.19302	5.62491	5.46076	5.65804	7.08356	5.58124	2.83299	0.0129712	0.0269684
TC1200008820.hg.1	IFT81	intraflagellar transport 81	6.5579	6.51653	6.32534	6.50115	6.42675	6.54649	5.0815	4.87906	4.97499	6.47903	4.97852	2.82943	1.25964e-06	2.09432e-05
TC0600009868.hg.1	ARMT1	acidic residue methyltransferase 1	8.04766	8.19922	8.03772	8.04619	8.23614	7.99439	6.58676	6.23555	6.96273	8.09355	6.59501	2.82557	1.52409e-05	0.00012534
TC0700007271.hg.1	RALA	v-ral simian leukemia viral oncogene homolog A (ras related)	7.80396	7.84366	7.68223	7.87087	7.93749	7.86019	6.83782	5.51199	6.6539	7.83307	6.33457	2.82548	3.35837e-06	4.16113e-05
TC0200015447.hg.1	SUMO1	small ubiquitin-like modifier 1	10.431	10.5565	10.4662	10.5487	10.6013	10.4313	9.40944	8.60438	9.01949	10.5058	9.0111	2.81809	0.431565	0.511873
TC0600010307.hg.1	ERMARD	ER membrane-associated RNA degradation	5.09552	5.00312	4.78919	4.80394	4.94305	5.03397	3.69232	2.9203	3.74625	4.9448	3.45296	2.81247	1.97261e-05	0.00015121
TC0200014870.hg.1	METTL5	methyltransferase like 5	9.29866	9.1445	9.17676	9.25378	9.33183	9.31202	7.92123	7.79503	7.57863	9.25292	7.76496	2.80492	0.0076572	0.0174957
TC0200006643.hg.1	ASAP2	ArfGAP with SH3 domain, ankyrin repeat and PH domain 2	7.67932	7.60954	7.35202	7.52868	7.60591	7.607	5.74392	5.84243	6.64108	7.56374	6.07581	2.80487	0.0293844	0.0535687
TC1900010943.hg.1	RTN2	reticulon 2	5.93767	6.14353	6.02691	6.19461	6.21397	5.94262	4.01115	5.08129	4.67915	6.07655	4.59053	2.80116	7.49089e-06	7.39708e-05
TSUnmapped00000243.hg.1	MANSC1	MANSC domain containing 1	9.08712	9.11543	8.92924	9.09701	9.25327	9.00002	7.8397	7.36262	7.58797	9.08035	7.59677	2.79642	8.70117e-07	1.62429e-05
TC0X00007529.hg.1	IGBP1	immunoglobulin (CD79A) binding protein 1	9.09561	9.08439	9.08416	9.09736	9.171	9.01937	7.61389	7.29016	7.93419	9.09198	7.61275	2.788	1.88639e-05	0.000146592
TC1700006644.hg.1	PSMB6	proteasome subunit beta 6	10.5556	10.4441	10.4157	10.5082	10.5261	10.3485	9.05261	9.22059	8.69211	10.4664	8.98844	2.78549	1.64808e-06	2.51712e-05
TC1700007658.hg.1	AATF	apoptosis antagonizing transcription factor	9.66024	9.60676	9.6917	9.56432	9.65539	9.62555	8.2433	8.24644	7.98367	9.63399	8.1578	2.78213	7.87284e-09	7.74572e-07
TC1400007647.hg.1	ACOT2	acyl-CoA thioesterase 2	7.37782	7.36718	7.44105	7.3583	7.63198	7.28303	5.89303	6.15644	5.75848	7.40989	5.93598	2.77774	0.000248283	0.00106503
TC1100010895.hg.1	TIMM10	translocase of inner mitochondrial membrane 10 homolog (yeast)	9.78057	9.7464	9.78121	9.97387	9.8164	9.67249	8.33622	8.49791	8.13095	9.79516	8.32169	2.77688	2.24148e-06	3.13398e-05
TC0300011044.hg.1	DALRD3	DALR anticodon binding domain containing 3	7.62678	7.50059	7.64059	7.65188	7.57431	7.56643	6.35901	6.10479	5.89798	7.59343	6.12059	2.77567	3.26129e-08	1.80941e-06
TC0800010766.hg.1	LACTB2	lactamase, beta 2	7.60587	7.75545	7.57338	7.49498	7.79247	7.50575	6.67838	5.36662	6.40131	7.62132	6.14877	2.77511	0.000173022	0.000805508
TC0700009472.hg.1	EPHB6	EPH receptor B6	5.1618	5.3695	5.38191	5.35696	5.27621	5.56003	3.67506	3.94293	4.01845	5.35107	3.87881	2.77455	3.61302e-05	0.000236906
TC0700011780.hg.1	PEX1	peroxisomal biogenesis factor 1	6.43673	6.5247	6.44487	6.50828	6.66025	6.54645	5.43704	5.15863	4.54927	6.52021	5.04831	2.77387	0.000370154	0.00147951
TC2000006464.hg.1	FAM110A	family with sequence similarity 110, member A	7.38369	7.18607	7.29824	7.46171	7.44535	7.25883	5.90785	6.15736	5.53749	7.33898	5.86757	2.77294	3.76137e-05	0.000244244
TC0X00008888.hg.1	PPP2R3B	protein phosphatase 2, regulatory subunit B, beta	5.67333	5.70216	5.56073	5.94486	5.75632	5.93005	4.24027	4.40301	4.22905	5.76124	4.29078	2.77111	0.000327793	0.0013417
TC0Y00006863.hg.1	PPP2R3B	protein phosphatase 2, regulatory subunit B, beta	5.67333	5.70216	5.56073	5.94486	5.75632	5.93005	4.24027	4.40301	4.22905	5.76124	4.29078	2.77111	0.000327793	0.0013417
TC1400008583.hg.1	CCNB1IP1; SNORD126	cyclin B1 interacting protein 1, E3 ubiquitin protein ligase; small nucleolar RNA, C/D box 126	9.47274	9.58811	9.48493	9.55561	9.69733	9.56679	7.91003	8.12904	8.23328	9.56092	8.09079	2.77047	0.220483	0.292558
TC1000006995.hg.1	COMMD3-BMI1; BMI1; COMMD3	COMMD3-BMI1 readthrough; BMI1 proto-oncogene, polycomb ring finger; COMM domain containing 3	8.84281	8.70099	8.59179	8.68912	8.86943	8.68915	7.62588	6.92105	7.2366	8.73055	7.26118	2.76901	5.06723e-05	0.000307881
TSUnmapped00000263.hg.1	BCL2L14	BCL2-like 14 (apoptosis facilitator)	6.58857	6.77355	6.16673	6.46129	6.42917	6.08313	5.27087	4.31222	5.267	6.41707	4.95003	2.76455	0.000105156	0.00054099
TC1400007036.hg.1	PRPF39	pre-mRNA processing factor 39	6.86006	7.0718	6.878	6.95157	7.19707	7.24175	5.75986	5.392	5.54722	7.03337	5.56636	2.76449	0.00134692	0.00421689
TC0300007359.hg.1	NDUFAF3	NADH dehydrogenase (ubiquinone) complex I, assembly factor 3	10.8935	10.9394	11.1096	10.9292	11.0229	10.8555	9.58555	9.4265	9.46794	10.9583	9.49333	2.76067	1.07204e-06	1.86784e-05
TC0300008133.hg.1	CMSS1	cms1 ribosomal small subunit homolog (yeast)	7.71427	7.81876	7.67667	7.77505	7.86856	7.47722	6.71214	6.05789	6.00173	7.72176	6.25725	2.75968	1.70091e-05	0.000135718
TC0100018521.hg.1	TSTD1	thiosulfate sulfurtransferase (rhodanese)-like domain containing 1	8.83559	8.70627	8.80399	8.87309	8.82591	8.78742	7.1853	7.37731	7.46149	8.80538	7.34137	2.75875	2.63374e-07	6.97388e-06
TSUnmapped00000045.hg.1	CCDC84	coiled-coil domain containing 84	7.14384	7.35157	7.0729	7.30989	7.31348	6.99103	5.6462	5.58733	5.96688	7.19712	5.73347	2.75805	2.11905e-05	0.000159192
TC0100006699.hg.1	THAP3	THAP domain containing, apoptosis associated protein 3	5.98042	5.9771	6.02208	6.03825	6.11816	5.70441	4.48016	4.6383	4.41809	5.9734	4.51218	2.75341	0.127922	0.184411
TC0100010336.hg.1	PPOX	protoporphyrinogen oxidase	7.06814	7.13364	7.18797	7.02283	7.09123	6.93667	5.92878	5.70775	5.20754	7.07341	5.61469	2.74865	4.65989e-06	5.25475e-05
TC0500008437.hg.1	TNFAIP8	tumor necrosis factor, alpha-induced protein 8	6.77202	6.88446	6.69172	6.69775	6.92154	6.69077	5.88779	5.07221	4.99635	6.77638	5.31878	2.7465	2.21101e-05	0.000163749
TC1700012191.hg.1	CD68	CD68 molecule	8.46414	8.41948	8.41926	8.37918	8.46576	8.24571	7.11822	6.91309	6.79635	8.39892	6.94255	2.74417	1.12442e-06	1.93087e-05
TC1200007816.hg.1	DGKA	diacylglycerol kinase alpha	5.91671	6.15402	6.23054	5.98006	6.06032	6.00221	4.8747	4.5856	4.34639	6.05731	4.60223	2.74172	6.28469e-05	0.00036599
TC1100011737.hg.1	NDUFC2-KCTD14; NDUFC2; KCTD14	NDUFC2-KCTD14 readthrough; NADH dehydrogenase (ubiquinone) 1, subcomplex unknown, 2, 14.5kDa; potassium channel tetramerization domain containing 14	9.60961	9.57307	9.51096	9.66714	9.7189	9.63086	8.26347	8.21665	8.0137	9.61842	8.16461	2.73932	4.97933e-07	1.07441e-05
TC1400007201.hg.1	CDKN3	cyclin-dependent kinase inhibitor 3	9.34552	9.36687	9.32144	9.33265	9.48939	9.3206	7.81252	7.87486	8.0493	9.36275	7.91223	2.73306	8.32469e-06	7.96378e-05
TC1400008452.hg.1	ADSSL1	adenylosuccinate synthase like 1	6.01906	6.03449	6.12515	6.05429	5.47414	6.19426	4.13449	5.09499	4.37147	5.98356	4.53365	2.73192	0.000282714	0.0011856
TC0800012213.hg.1	VPS28	vacuolar protein sorting 28 homolog (S. cerevisiae)	8.18329	8.33324	8.59562	8.39405	8.42159	8.35396	6.85945	6.94886	6.9834	8.38029	6.93057	2.73156	1.21789e-05	0.000105754
TC1400006674.hg.1	C14orf119	chromosome 14 open reading frame 119	8.43396	8.46615	8.52363	8.59837	8.50287	8.40817	7.4071	6.95022	6.76014	8.48886	7.03915	2.73152	4.61682e-07	1.02189e-05
TC0100008696.hg.1	HHLA3	HERV-H LTR-associating 3	7.75479	7.83956	7.99533	7.90299	8.04966	7.82695	6.69243	6.26821	6.37641	7.89488	6.44569	2.73056	1.12218e-06	1.93087e-05
TC0500007935.hg.1	ZCCHC9	zinc finger, CCHC domain containing 9	7.96903	7.58005	7.67592	7.75598	7.69558	7.64838	6.5172	5.931	6.36916	7.72082	6.27245	2.72899	0.000581697	0.00212307
TC0600011386.hg.1	IER3	immediate early response 3	10.3918	10.232	10.26	10.2236	10.2489	9.92345	8.80117	8.75683	8.73856	10.2133	8.76552	2.72786	1.10334e-05	9.82742e-05
TC0800010630.hg.1	GGH	gamma-glutamyl hydrolase (conjugase, folylpolygammaglutamyl hydrolase)	7.36284	7.40359	7.16583	7.48484	7.56264	7.4664	5.98394	5.53168	6.36569	7.40769	5.96044	2.72688	0.965477	0.974171
TC1300010048.hg.1	FBXL3	F-box and leucine-rich repeat protein 3	6.51344	6.51026	6.66506	6.48316	6.85224	6.47157	5.7914	4.45433	5.16196	6.58262	5.1359	2.72588	0.00147488	0.00453654
TC0500007415.hg.1	GPX8	glutathione peroxidase 8 (putative)	6.88149	6.82995	6.77784	6.72084	6.91027	6.91843	5.91101	4.9103	5.35926	6.8398	5.39352	2.72505	0.102582	0.15359
TC0100014250.hg.1	TMEM59	transmembrane protein 59	10.4767	10.5275	10.385	10.5422	10.4775	10.479	9.367	8.75581	8.98266	10.4813	9.03516	2.72483	9.16715e-07	1.67967e-05
TC0400009503.hg.1	PRIMPOL	primase and DNA directed polymerase	5.4918	5.85828	5.41055	5.71369	5.55568	5.46042	4.08838	3.60962	4.71077	5.58174	4.13626	2.72353	5.6303e-05	0.000333856
TC1100012717.hg.1	PUS3	pseudouridylate synthase 3	6.86031	6.54146	6.76405	6.97373	6.8202	6.65148	5.49446	5.37441	5.10573	6.76854	5.32487	2.72012	3.77514e-05	0.00024499
TC2000007209.hg.1	PROCR	protein C receptor, endothelial	9.45231	9.43344	9.41134	9.46806	9.54515	9.50161	8.4355	7.5251	8.11503	9.46865	8.02521	2.71969	1.9352e-07	5.5713e-06
TC11_KI270721v1_random00006432.hg.1	MRPL23; LOC102724828; AC004556.1	Homo sapiens mitochondrial ribosomal protein L23 (MRPL23), mRNA.; 39S ribosomal protein L23, mitochondrial-like; Homo sapiens mitochondrial ribosomal protein L23, mRNA (cDNA clone MGC:12795 IMAGE:4298000), complete cds.	8.42678	8.4246	8.56712	8.4679	8.49401	8.28947	6.85994	7.21123	6.93354	8.44498	7.00157	2.71963	1.48148e-06	2.34327e-05
TC0500009587.hg.1	HIGD2A	HIG1 hypoxia inducible domain family, member 2A	9.24825	9.27011	9.4791	9.21009	9.39461	9.14174	8.06526	7.66769	7.80944	9.29065	7.84746	2.71921	1.53783e-05	0.000126211
TC1900010851.hg.1	ETHE1	ethylmalonic encephalopathy 1	10.3739	10.4221	10.4806	10.4557	10.4261	10.3692	9.12485	8.95545	8.85989	10.4213	8.98006	2.71546	1.2741e-08	1.02733e-06
TC0100009305.hg.1	PRMT6	protein arginine methyltransferase 6	5.8161	5.92299	5.99661	5.75185	5.81313	5.79881	4.50834	4.37118	4.35503	5.84992	4.41152	2.7102	2.46e-06	3.34997e-05
TC1400010270.hg.1	ANKRD9	ankyrin repeat domain 9	6.73042	6.67466	6.90384	6.6799	7.12786	6.91031	5.41366	5.24224	5.54286	6.83783	5.39959	2.70991	0.00021641	0.000952897
TC1500009702.hg.1	RPS27L	ribosomal protein S27-like	9.54595	9.46905	9.32361	9.47657	9.54581	9.37237	8.04153	7.82963	8.18212	9.45556	8.01776	2.70908	5.10741e-06	5.62339e-05
TC0900008207.hg.1	SEC61B	Sec61 translocon beta subunit	9.39205	9.29438	9.3651	9.34995	9.36197	9.27884	8.01956	8.14083	7.55095	9.34038	7.90378	2.70682	5.77034e-09	6.54827e-07
TC1000009920.hg.1	VIM-AS1	VIM antisense RNA 1	5.39793	5.65595	5.60103	5.32254	5.4386	5.74811	4.00643	4.31042	3.95893	5.52736	4.09193	2.70463	4.05101e-05	0.000258821
TC1000008047.hg.1	CHCHD1	coiled-coil-helix-coiled-coil-helix domain containing 1	8.04547	8.09387	7.99179	8.05135	8.23715	8.22162	7.03119	6.70012	6.28421	8.10688	6.67184	2.70389	2.2161e-06	3.11858e-05
TC0800012288.hg.1	DCTN6	dynactin 6	8.33714	8.40921	8.61433	8.56627	8.38404	8.35532	7.4985	6.65575	6.88138	8.44439	7.01187	2.69916	0.00054109	0.0020068
TC0300007466.hg.1	ALAS1	5-aminolevulinate synthase 1	7.87342	8.11976	8.11679	7.92685	8.08878	7.903	6.95102	6.10853	6.659	8.00477	6.57285	2.69805	0.00123478	0.00393085
TC0600013539.hg.1	RAET1L	retinoic acid early transcript 1L	7.60309	7.63366	7.64677	7.71195	7.5987	7.57745	5.96375	5.9972	6.63165	7.6286	6.19753	2.69647	0.257859	0.333507
TC2200009270.hg.1	APOBEC3B	apolipoprotein B mRNA editing enzyme, catalytic polypeptide-like 3B	7.53424	7.40464	7.55013	7.67203	7.49366	7.63499	6.01086	6.4042	5.94287	7.54828	6.11931	2.69255	8.53288e-06	8.13031e-05
TC0700010443.hg.1	STEAP1B	STEAP family member 1B	7.70237	7.76274	7.62346	7.77989	7.62165	7.59559	6.28398	6.23607	6.23651	7.68095	6.25219	2.69216	2.31092e-06	3.19154e-05
TC0200015388.hg.1	KCTD18	potassium channel tetramerization domain containing 18	6.7061	6.59808	6.53207	6.79182	6.74512	6.38256	5.34784	4.81298	5.43178	6.62596	5.19753	2.69153	0.00310838	0.00833394
TC1200010538.hg.1	AMIGO2	adhesion molecule with Ig-like domain 2	5.67674	5.44733	5.71683	5.44213	5.50202	5.35	3.90108	4.07818	4.30391	5.52251	4.09439	2.69096	0.000313999	0.00129436
TC1000012398.hg.1	FUOM	fucose mutarotase	5.49103	6.14895	5.53786	5.33413	5.63614	6.1013	4.49071	4.52901	3.8234	5.70824	4.28104	2.68923	0.00809221	0.0183043
TC0300011223.hg.1	SELK	selenoprotein K; selenoprotein K [Source:EntrezGene;Acc:58515]; Transcript Identified by AceView, Entrez Gene ID(s) 58515, RefSeq ID(s) NM_021237	8.83335	8.55154	8.6238	8.61363	8.7961	8.69171	7.37256	7.28616	7.12031	8.68502	7.25968	2.68578	6.59632e-05	0.000379196
TC0200016115.hg.1	ARL4C	ADP-ribosylation factor like GTPase 4C	8.13737	8.07506	8.27047	7.99116	8.1659	8.2148	6.78143	6.66658	6.70385	8.14246	6.71729	2.68547	1.3919e-05	0.000116525
TC0400012961.hg.1	NUDT6	nudix hydrolase 6	6.66134	6.32836	6.76888	6.7592	6.77947	6.68919	5.28052	5.2867	5.15485	6.66441	5.24069	2.68276	8.02167e-05	0.000440022
TC1000007986.hg.1	ANAPC16	anaphase promoting complex subunit 16	9.15997	9.15826	9.08298	9.26748	9.24204	9.1823	7.78425	7.50397	7.98929	9.18217	7.75917	2.68143	2.54936e-06	3.44976e-05
TC0100011721.hg.1	CAPN2	calpain 2, (m/II) large subunit	10.7458	10.7829	10.8109	10.8434	10.8428	10.7975	9.20356	9.16222	9.77794	10.8039	9.38124	2.68075	0.000126068	0.000625759
TC0X00009107.hg.1	GEMIN8	gem nuclear organelle associated protein 8	6.10358	6.15751	6.10996	6.11224	6.58043	6.32563	4.68478	4.94209	4.80075	6.23156	4.8092	2.68023	0.000465684	0.00177817
TC0100015598.hg.1	TXNIP	thioredoxin interacting protein	10.6444	10.8395	10.8862	10.7909	10.8032	10.6372	9.50107	9.04432	9.49031	10.7669	9.34523	2.6789	0.0102943	0.0223496
TC0300012155.hg.1	HGD	homogentisate 1,2-dioxygenase	5.44294	5.52919	5.23077	5.5544	5.83534	6.03922	4.55922	4.27184	3.72915	5.60531	4.18673	2.67322	0.00249366	0.00695864
TC1600010798.hg.1	ZNF821	zinc finger protein 821	5.55913	5.68944	5.35318	5.49112	5.33427	5.53228	4.05854	3.89617	4.26942	5.49324	4.07471	2.67312	7.54439e-05	0.000419855
TC1900011726.hg.1	C19orf33	chromosome 19 open reading frame 33	9.69921	9.72778	9.76198	9.81197	9.82225	9.62008	8.30963	8.70693	7.95582	9.74054	8.32413	2.66922	2.66979e-06	3.55442e-05
TC1200007630.hg.1	LETMD1	LETM1 domain containing 1	8.49348	8.51344	8.18977	8.39603	8.48891	8.27546	7.15571	6.65921	7.1149	8.39285	6.97661	2.66889	0.0024861	0.00694385
TC1900010807.hg.1	CEACAM1	carcinoembryonic antigen-related cell adhesion molecule 1 (biliary glycoprotein)	7.99654	7.92073	8.12662	7.92099	8.18038	8.11608	6.97672	6.13353	6.77203	8.04356	6.62743	2.66869	3.36808e-09	4.88099e-07
TC0200012098.hg.1	RBKS; BRE-AS1	ribokinase; BRE antisense RNA 1	5.37046	5.41944	5.18086	5.60524	5.65469	5.35916	3.89338	3.89347	4.26012	5.43164	4.01566	2.66842	0.000936933	0.00313255
TC1100013027.hg.1	COX8A	cytochrome c oxidase subunit VIIIA (ubiquitous)	11.4591	11.5557	11.8034	11.5887	11.6106	11.5037	10.181	10.4113	9.92417	11.5869	10.1722	2.66609	0.00123622	0.00393447
TC1200012637.hg.1	HOXC10	homeobox C10	6.5521	6.64303	6.23664	6.4593	6.58761	6.73423	5.19026	4.95324	5.22122	6.53548	5.12157	2.66459	0.598414	0.669322
TC0500012248.hg.1	NDUFA2	NADH dehydrogenase (ubiquinone) 1 alpha subcomplex, 2, 8kDa	8.88264	8.96288	9.01306	8.96569	9.09118	8.92942	7.7747	7.71334	7.19383	8.97415	7.56062	2.66387	2.92732e-06	3.77315e-05
TC1800007215.hg.1	HAUS1	HAUS augmin like complex subunit 1	6.32901	6.41009	6.06996	6.49772	6.13132	6.32608	5.088	4.2906	5.26393	6.29403	4.88084	2.66325	1.90785e-05	0.00014768
TC1200012708.hg.1	OAS1	2-5-oligoadenylate synthetase 1	6.97455	6.94081	6.98639	6.96351	7.03398	7.13411	5.76603	5.90948	5.10406	7.00556	5.59319	2.66174	1.62241e-07	4.9851e-06
TC0800008481.hg.1	CTHRC1	collagen triple helix repeat containing 1	6.42749	6.99803	6.71976	6.47535	7.09973	6.98314	5.47422	5.25715	5.39156	6.78392	5.37431	2.65664	0.00114341	0.00369612
TC1500010900.hg.1	MTHFS	5,10-methenyltetrahydrofolate synthetase (5-formyltetrahydrofolate cyclo-ligase)	6.67782	6.70331	6.8359	6.89322	7.10602	6.52622	5.63494	5.35213	5.1558	6.79041	5.38095	2.65638	5.72652e-05	0.000337981
TC0100011953.hg.1	ARV1	ARV1 homolog, fatty acid homeostasis modulator	6.71703	6.77547	6.74865	6.90349	6.9445	6.85949	5.50264	4.86492	5.87842	6.82477	5.41533	2.65635	0.988942	0.991994
TC1900008526.hg.1	LIN7B	lin-7 homolog B (C. elegans)	6.50562	6.77155	6.33476	6.44779	6.25383	6.34197	5.07871	5.35333	4.67153	6.44259	5.03452	2.65381	0.000301792	0.00125418
TC0600011600.hg.1	TAF11	TAF11 RNA polymerase II, TATA box binding protein (TBP)-associated factor, 28kDa	6.50821	6.56372	6.50971	6.57058	6.75375	6.43263	5.22073	4.78046	5.44662	6.55643	5.14927	2.65215	0.000433091	0.00167882
TC0900008628.hg.1	CNTRL	centriolin	6.15956	6.12835	5.79759	5.83081	5.9749	5.93124	5.42611	3.97648	4.28854	5.97041	4.56371	2.6513	0.00101248	0.00333985
TC0100008132.hg.1	TMEM69	transmembrane protein 69	9.17929	9.35064	9.37807	9.29511	9.41106	9.33021	7.85015	7.73039	8.17359	9.32406	7.91805	2.65005	2.76688e-06	3.63405e-05
TC0400012945.hg.1	HSD17B11	hydroxysteroid (17-beta) dehydrogenase 11	9.95193	10.0106	10.0537	10.0914	10.0862	9.98755	8.45547	8.5586	8.86617	10.0302	8.62675	2.64536	0.0522485	0.0867022
TC1200012634.hg.1	KRT7	keratin 7, type II	10.0601	10.0568	10.1092	9.9611	10.002	9.99305	8.48355	8.91496	8.48266	10.0304	8.62706	2.64507	0.00164409	0.00496514
TC0200007591.hg.1	ERLEC1	endoplasmic reticulum lectin 1	8.12204	8.2878	8.33134	8.33051	8.23232	8.16353	6.78545	6.85521	6.88578	8.24459	6.84215	2.64349	1.72034e-05	0.00013678
TC0800010490.hg.1	TMEM68	transmembrane protein 68	8.6233	8.60841	8.61396	8.81327	8.69989	8.49291	7.21645	6.89996	7.60387	8.64196	7.24009	2.64243	0.00112171	0.00364079
TC0300012186.hg.1	CCDC58	coiled-coil domain containing 58	9.01904	8.93246	9.00368	9.00902	8.95542	8.9465	8.01489	7.51456	7.19805	8.97769	7.57583	2.64241	9.55991e-09	8.65152e-07
TC0700008561.hg.1	POP7	POP7 homolog, ribonuclease P/MRP subunit	8.48949	8.50361	8.41966	8.64853	8.60311	8.50008	7.07804	7.5117	6.7895	8.52741	7.12641	2.64085	2.06987e-07	5.84909e-06
TC0900008109.hg.1	HABP4	hyaluronan binding protein 4	6.5649	6.54743	6.72974	6.43835	6.3683	6.70909	4.95755	5.43598	5.08429	6.55964	5.15927	2.63968	0.000197459	0.000889167
TC0200010252.hg.1	ASNSD1	asparagine synthetase domain containing 1	6.94189	6.69026	6.86362	6.85259	6.85012	6.86411	5.58341	5.40689	5.34046	6.84377	5.44359	2.63934	1.05303e-05	9.46533e-05
TC0600013883.hg.1	MPC1	mitochondrial pyruvate carrier 1	9.48436	9.53237	9.50274	9.57661	9.60909	9.56471	8.20844	8.05923	8.16774	9.54498	8.14514	2.63872	2.77241e-08	1.64261e-06
TC2000007281.hg.1	MANBAL	mannosidase, beta A, lysosomal-like	9.72697	9.70316	9.63448	9.75769	9.73011	9.63637	8.35866	8.40093	8.13596	9.69813	8.29852	2.63831	3.28788e-08	1.80941e-06
TC0900010442.hg.1	C9orf40	chromosome 9 open reading frame 40	6.80016	6.58063	6.74354	6.60701	6.50485	6.59739	5.61869	5.1273	4.97364	6.63893	5.23988	2.63728	9.7507e-06	8.93349e-05
TC0500011497.hg.1	GLRX	glutaredoxin	8.21935	7.96883	7.87793	8.20687	8.20467	8.056	6.86288	6.74732	6.46859	8.08894	6.69293	2.63174	0.9166	0.936287
TSUnmapped00000439.hg.1	TRAPPC4	trafficking protein particle complex 4	8.20094	8.13498	8.19069	8.10852	8.19988	7.89719	6.84522	6.61836	6.71745	8.12203	6.72701	2.62993	2.71753e-06	3.59566e-05
TC0800010427.hg.1	RB1CC1	RB1-inducible coiled-coil 1	8.14149	7.98511	8.01885	7.95824	8.12486	8.1443	6.75694	6.55847	6.69297	8.06214	6.66946	2.62566	1.23171e-05	0.000106591
TC1900010597.hg.1	YIF1B	Yip1 interacting factor homolog B (S. cerevisiae)	8.89546	8.80563	8.88404	8.80022	8.81911	8.77704	7.52014	7.35427	7.44131	8.83025	7.43857	2.62383	5.81223e-06	6.13488e-05
TC1600011478.hg.1	TMEM186	transmembrane protein 186	5.94798	5.68523	5.70531	5.52778	5.86195	5.5852	4.23279	4.24364	4.50719	5.71891	4.32787	2.62267	0.000677974	0.0024039
TC1500009438.hg.1	LYSMD2	LysM, putative peptidoglycan-binding, domain containing 2	4.97938	5.26491	5.29506	5.11205	5.33398	5.08998	3.8438	3.99218	3.52935	5.17923	3.78844	2.62221	1.41476e-05	0.000118069
TC0600013602.hg.1	FBXO5	F-box protein 5	7.87254	7.96213	7.69733	7.88035	7.85706	7.75509	6.67805	6.09681	6.5713	7.83742	6.44872	2.61842	8.29022e-05	0.000450619
TC0600010305.hg.1	C6orf120	chromosome 6 open reading frame 120	7.47539	7.36135	7.41552	7.49674	7.29687	7.30725	6.36543	5.3435	6.3038	7.39219	6.00424	2.61705	1.28337e-06	2.11707e-05
TC0100009035.hg.1	KIAA1107	KIAA1107	5.29649	4.77484	5.12874	4.69385	5.17842	5.01032	4.12734	3.31539	3.43889	5.01378	3.62721	2.61457	0.046788	0.0791597
TC2200008409.hg.1	ZMAT5	zinc finger, matrin-type 5	6.37506	6.51929	6.64214	6.58949	6.51527	6.43119	4.99395	4.79324	5.5999	6.51207	5.12903	2.60818	2.14083e-05	0.000160099
TC1100006771.hg.1	EIF3F	eukaryotic translation initiation factor 3, subunit F	9.89967	10.0216	9.95066	10.0748	9.96802	9.93886	8.71185	8.35449	8.71571	9.97561	8.59402	2.60556	7.24374e-06	7.20611e-05
TC0100015866.hg.1	S100A4	S100 calcium binding protein A4	8.23955	8.41132	8.34833	8.36589	8.47908	8.1852	7.15875	6.82902	6.88541	8.33823	6.95773	2.60359	2.83722e-06	3.6903e-05
TC0100013305.hg.1	FUCA1	fucosidase, alpha-L- 1, tissue	8.08761	8.40384	8.26537	8.19514	8.14985	7.91118	6.81003	6.76601	6.79065	8.16883	6.78889	2.60257	0.000436526	0.00169031
TC1400006821.hg.1	G2E3	G2/M-phase specific E3 ubiquitin protein ligase	5.97364	5.95669	5.73144	5.98565	5.79157	6.14698	4.74904	3.88897	5.01563	5.931	4.55121	2.60229	0.00525385	0.0127993
TC0300014039.hg.1	TXNRD3	thioredoxin reductase 3	5.83041	5.66604	5.91672	5.35664	5.7096	5.91164	4.27959	4.33889	4.44015	5.73184	4.35288	2.60082	9.3937e-05	0.000496613
TC2200008186.hg.1	CHCHD10	coiled-coil-helix-coiled-coil-helix domain containing 10	8.86322	8.96791	9.02868	9.17317	9.15715	9.03123	7.70037	7.89842	7.37915	9.03689	7.65931	2.59832	0.00148744	0.00456834
TC0200007746.hg.1	B3GNT2	UDP-GlcNAc:betaGal beta-1,3-N-acetylglucosaminyltransferase 2	7.77382	7.78408	7.62661	7.71551	7.69094	7.77878	6.44394	6.40575	6.20315	7.72829	6.35094	2.5979	7.11526e-05	0.000402129
TC0400011578.hg.1	CASP6	caspase 6	8.36091	8.0663	7.8943	8.14186	8.2699	8.29849	6.76137	6.75593	6.86823	8.17196	6.79518	2.59688	5.30097e-05	0.000318831
TC1600011408.hg.1	CKLF; CKLF-CMTM1	chemokine-like factor; CKLF-CMTM1 readthrough	9.33593	9.41257	9.30988	9.51282	9.52152	9.31793	8.06628	7.99976	8.00941	9.40178	8.02515	2.59661	8.50649e-07	1.60027e-05
TC1000011552.hg.1	EXOSC1	exosome component 1	8.74043	8.73294	8.85255	8.84387	8.84053	8.6381	7.2983	7.55838	7.33918	8.77474	7.39862	2.59569	1.50279e-06	2.3639e-05
TC1900011931.hg.1	SYNE4	spectrin repeat containing, nuclear envelope family member 4	6.60132	6.55351	6.70126	6.60269	6.53578	6.58866	5.3925	4.93498	5.33732	6.5972	5.2216	2.59476	1.3937e-07	4.49627e-06
TC0500007123.hg.1	DNAJC21	DnaJ (Hsp40) homolog, subfamily C, member 21	7.07833	7.10683	6.9047	7.07859	7.03947	7.05341	5.57041	5.46227	5.97149	7.04356	5.66806	2.59457	6.54901e-05	0.000377082
TC2100008252.hg.1	TMPRSS3	transmembrane protease, serine 3	5.48922	5.48662	5.47882	5.31067	5.73797	5.59645	4.07477	4.05257	4.30064	5.51663	4.14266	2.59182	6.03567e-05	0.000353794
TC1300006481.hg.1	ZMYM2	zinc finger, MYM-type 2	7.20324	7.29733	7.1052	7.10558	7.24846	7.31049	5.88377	5.69414	5.94136	7.21172	5.83976	2.58822	0.983897	0.987904
TC0600012883.hg.1	TUBE1	tubulin, epsilon 1	9.40393	9.30334	9.48038	9.35349	9.35328	9.42607	8.16472	7.75948	8.12273	9.38675	8.01564	2.58669	3.69359e-05	0.000240937
TC0200006647.hg.1	CPSF3	cleavage and polyadenylation specific factor 3	8.55168	8.64737	8.7794	8.53599	8.59773	8.47189	7.34257	7.08591	7.25338	8.59734	7.22729	2.58481	6.41706e-05	0.000371732
TC0600010681.hg.1	RPP40	ribonuclease P/MRP 40kDa subunit	6.93085	7.00006	6.98104	6.93413	6.98207	6.85662	6.0412	5.11074	5.58048	6.94746	5.57747	2.58469	1.5536e-06	2.41326e-05
TC0800012300.hg.1	FNTA	farnesyltransferase, CAAX box, alpha	6.92073	6.86099	6.92691	7.11271	6.88342	6.91094	5.68654	5.27399	5.73775	6.93595	5.56609	2.58445	1.5442e-05	0.000126509
TC0500010641.hg.1	C5orf34	chromosome 5 open reading frame 34	6.68724	6.3657	6.60052	6.36298	6.46644	6.48061	4.9856	5.10586	5.28295	6.49392	5.1248	2.58312	5.31862e-06	5.77004e-05
TC0600009439.hg.1	TMEM200A	transmembrane protein 200A	9.06448	9.01839	8.93498	9.03705	9.20022	9.15209	7.67834	7.6736	7.74708	9.06787	7.69967	2.58147	1.38432e-07	4.47826e-06
TC1200010832.hg.1	SMUG1	single-strand-selective monofunctional uracil-DNA glycosylase 1	8.6689	8.62055	8.59718	8.69843	8.56633	8.38342	7.24939	7.29092	7.12333	8.58914	7.22121	2.58098	7.4378e-06	7.37181e-05
TC0700012824.hg.1	MRPS33	mitochondrial ribosomal protein S33	7.45481	7.18963	7.25916	7.37666	7.39628	7.35977	6.03773	5.60283	6.28284	7.33938	5.97447	2.57562	2.09897e-05	0.000158071
TC1400007644.hg.1	ACOT1	acyl-CoA thioesterase 1	7.20957	7.23557	7.42878	7.18068	7.53788	7.37195	5.92943	5.99034	5.97127	7.3274	5.96368	2.57349	0.000530824	0.00197727
TC0100014528.hg.1	DIRAS3	DIRAS family, GTP-binding RAS-like 3	5.28319	4.95803	5.46671	5.42483	5.32689	5.46164	4.12932	3.77178	3.97289	5.32022	3.958	2.5708	0.00960571	0.0211111
TC1700008283.hg.1	UTP18	UTP18 small subunit (SSU) processome component	8.47186	8.39387	8.4787	8.45987	8.7135	8.50952	7.22569	6.77833	7.42746	8.50455	7.14383	2.56815	7.7858e-06	7.587e-05
TC1600009966.hg.1	DCTPP1	dCTP pyrophosphatase 1	10.1379	10.2065	10.1881	10.2135	10.1684	10.0666	8.79182	8.95646	8.66537	10.1635	8.80455	2.56496	2.18907e-08	1.40153e-06
TC0600012654.hg.1	COQ3	coenzyme Q3 methyltransferase	6.3666	6.5148	6.52463	6.4697	6.40709	6.55852	5.17327	4.94763	5.2239	6.47356	5.11493	2.5644	7.57301e-06	7.46786e-05
TC1100008049.hg.1	BANF1	barrier to autointegration factor 1	10.3206	10.471	10.5653	10.3947	10.4516	10.4804	9.24759	8.9722	9.04824	10.4473	9.08934	2.56318	9.96461e-07	1.78008e-05
TC0900009779.hg.1	C9orf72	chromosome 9 open reading frame 72	5.02466	5.15854	4.67126	5.15092	5.27171	5.48992	3.85035	3.75919	3.70174	5.12784	3.77043	2.56225	0.0504936	0.0842725
TC1100013146.hg.1	PSMA1	proteasome subunit alpha 1	8.68642	8.56819	8.68775	8.65224	8.69086	8.59015	7.5505	7.3314	6.98916	8.64593	7.29035	2.559	8.48606e-08	3.23284e-06
TC1100008856.hg.1	JRKL	JRK-like	6.23763	6.21003	5.76314	6.10111	6.18388	6.17343	4.9017	4.90115	4.46702	6.11154	4.75662	2.55782	5.24113e-05	0.000315941
TC1200012665.hg.1	THAP2	THAP domain containing, apoptosis associated protein 2	4.79914	4.38649	4.26828	4.2579	4.93854	4.09948	2.88885	3.23086	3.19941	4.45831	3.10637	2.55253	0.00597468	0.0142399
TC0500007666.hg.1	CENPH	centromere protein H	7.23827	7.59787	7.51967	7.44806	7.61516	7.57854	6.49859	6.0561	5.89105	7.49959	6.14858	2.55092	0.000247472	0.00106263
TC1100011125.hg.1	HRASLS2	HRAS-like suppressor 2	5.94987	5.91115	5.62459	6.00148	5.71943	5.83012	4.61614	4.57396	4.2752	5.83944	4.48843	2.5509	2.43038e-05	0.000175732
TC1100008044.hg.1	DRAP1	DR1-associated protein 1 (negative cofactor 2 alpha)	8.39927	8.43163	8.20425	8.3848	8.26772	8.43747	6.92955	7.18064	6.90004	8.35419	7.00341	2.5505	7.34164e-05	0.000411718
TC2000009216.hg.1	SLPI	secretory leukocyte peptidase inhibitor	6.98321	7.0153	6.92902	7.17937	7.16794	6.65799	5.70915	5.77079	5.43573	6.9888	5.63856	2.54956	6.37245e-05	0.000369995
TC0200014845.hg.1	SPC25	SPC25, NDC80 kinetochore complex component	7.43682	7.5926	7.28542	7.63257	7.52234	7.50901	6.47847	5.48346	6.47713	7.49646	6.14636	2.54931	0.000331601	0.00135488
TC0100014247.hg.1	HSPB11	heat shock protein family B (small), member 11	9.49236	9.31108	9.29107	9.34313	9.42781	9.27741	8.17447	7.96631	7.8848	9.35714	8.00853	2.54668	1.80493e-07	5.309e-06
TC1300006979.hg.1	RGCC	regulator of cell cycle	5.36247	5.15732	5.22312	5.38674	5.35313	4.83295	3.93488	3.29285	4.38824	5.21929	3.87199	2.54436	0.0625983	0.101108
TC0500012662.hg.1	ZBED8	zinc finger, BED-type containing 8	4.69812	4.82173	4.5319	4.47142	5.11287	4.36026	3.476	3.04975	3.43394	4.66605	3.3199	2.54233	0.00202121	0.00586775
TSUnmapped00000307.hg.1	HMBS	hydroxymethylbilane synthase	7.95439	7.95741	7.95945	7.94498	8.06355	8.05055	6.71003	6.44112	6.77767	7.98839	6.64294	2.54109	4.8279e-08	2.26584e-06
TC1100009016.hg.1	COLCA2	colorectal cancer associated 2	6.04057	6.39563	6.22314	6.54086	6.3642	6.47605	4.56114	5.17065	5.25476	6.34007	4.99552	2.53952	3.79329e-05	0.00024587
TC1400010649.hg.1	VRK1	vaccinia related kinase 1	8.38505	8.31821	8.18798	8.31119	8.33779	8.19828	6.84677	6.81677	7.17747	8.28975	6.947	2.53634	1.55333e-06	2.41326e-05
TC1200010454.hg.1	ZCRB1; MIR7851	zinc finger CCHC-type and RNA binding motif 1; microRNA 7851	9.2072	9.2229	9.20585	9.10372	9.2546	9.2601	8.23846	7.62133	7.73918	9.20906	7.86632	2.53633	4.08199e-05	0.000260722
TC0100013126.hg.1	EMC1	ER membrane protein complex subunit 1	6.49035	6.65671	6.91453	6.66634	6.95199	6.80019	5.73768	5.52051	4.95696	6.74669	5.40505	2.53438	0.000115778	0.000584697
TC1400009421.hg.1	GPX2	glutathione peroxidase 2	11.1025	11.0618	11.1433	11.1484	11.1515	11.0081	10.0729	9.51608	9.69518	11.1026	9.7614	2.53359	0.638094	0.704439
TC0100012020.hg.1	COA6	cytochrome c oxidase assembly factor 6	8.35245	8.32831	8.32212	8.22844	8.36963	8.23929	7.2746	6.52372	7.10502	8.30671	6.96778	2.52963	0.000165333	0.000778157
TC0300013083.hg.1	LRRC34	leucine rich repeat containing 34	5.18436	5.27235	5.05112	5.21263	5.47685	5.15321	3.86727	3.57389	4.21777	5.22509	3.88631	2.52936	4.03886e-06	4.72588e-05
TC0200016308.hg.1	MYEOV2	myeloma overexpressed 2	8.02681	8.22774	7.88762	8.27708	8.17692	8.11519	6.84909	6.56233	6.93138	8.11856	6.78093	2.52736	8.65479e-06	8.19188e-05
TC1100007899.hg.1	RARRES3	retinoic acid receptor responder (tazarotene induced) 3	7.57811	7.46727	7.81581	7.7099	7.54557	7.61523	6.11978	6.50699	6.23433	7.62198	6.28703	2.52267	1.8184e-05	0.000142756
TC0500009490.hg.1	BNIP1	BCL2/adenovirus E1B 19kDa interacting protein 1	6.7013	6.93344	6.66957	6.71629	6.74053	6.71304	5.48172	5.69227	5.06251	6.7457	5.41217	2.52019	0.000349593	0.0014142
TC0500011614.hg.1	NUDT12	nudix hydrolase 12	4.30301	4.64347	4.42339	4.7337	4.92489	5.18122	3.83775	3.06864	3.19984	4.70161	3.36874	2.51903	0.0124565	0.0260753
TC0200016743.hg.1	ITGB6	integrin beta 6	5.98711	6.17186	6.02525	5.42983	6.16878	6.42768	4.69785	3.96722	5.44336	6.03508	4.70281	2.51799	0.0138345	0.0284707
TC2000007441.hg.1	TOX2	TOX high mobility group box family member 2	6.29139	6.27249	6.75076	6.4842	6.50278	6.25875	4.99922	5.18171	5.10366	6.42673	5.09486	2.51728	7.50879e-05	0.000418634
TC0600006864.hg.1	RIOK1	RIO kinase 1	7.7051	7.59252	7.35689	7.57923	7.58647	7.32844	6.45498	5.25175	6.87813	7.52478	6.19495	2.51372	0.912183	0.932976
TC0800007316.hg.1	EIF4EBP1	eukaryotic translation initiation factor 4E binding protein 1	9.73264	9.93636	9.95721	9.92803	9.97332	9.90176	8.86693	8.55683	8.31074	9.90489	8.57816	2.50832	1.86121e-05	0.000145161
TC0X00009964.hg.1	PDZD11	PDZ domain containing 11	8.29673	8.37468	8.41514	8.41845	8.52147	8.37259	7.53664	7.1629	6.52228	8.39984	7.07394	2.5069	4.41928e-06	5.05788e-05
TC2100007796.hg.1	MRPL39	mitochondrial ribosomal protein L39	8.60781	8.45996	8.45096	8.75388	8.53815	8.60894	7.48279	7.13855	7.11772	8.56995	7.24636	2.50289	7.133e-06	7.11906e-05
TC1000010737.hg.1	RHOBTB1	Rho-related BTB domain containing 1	4.83149	4.68095	4.44894	4.72569	4.66305	4.90095	3.54403	3.29859	3.31496	4.70851	3.38586	2.50125	0.000446682	0.00172087
TC0800011075.hg.1	TMEM55A	transmembrane protein 55A	6.25833	6.24824	6.41004	6.19914	6.43566	6.31811	5.04506	5.40574	4.51951	6.31159	4.9901	2.49923	1.97525e-05	0.000151304
TC0400012620.hg.1	CENPU	centromere protein U	8.65785	8.79801	8.52754	8.54913	8.74756	8.64461	7.22451	7.05551	7.72112	8.65412	7.33371	2.49736	2.02585e-05	0.000153698
TC1600011228.hg.1	PIEZO1	piezo-type mechanosensitive ion channel component 1	7.47588	7.43163	7.48392	7.32583	7.37448	7.37461	6.02775	6.7172	5.52719	7.41106	6.09071	2.49726	4.80488e-07	1.05046e-05
TC1400007204.hg.1	CGRRF1	cell growth regulator with ring finger domain 1	5.42026	5.45442	5.14494	5.2846	5.59759	5.46401	4.16508	3.65381	4.40904	5.3943	4.07598	2.49376	0.000893442	0.00301108
TC0700013605.hg.1	PNPLA8	patatin-like phospholipase domain containing 8	7.25064	7.29061	7.25722	7.0759	7.21907	7.18375	6.06313	5.41761	6.20295	7.21287	5.89457	2.49372	0.309213	0.387564
TC0500009281.hg.1	PTTG1	pituitary tumor-transforming 1	9.02661	9.07643	9.17614	9.29775	9.18889	9.03456	7.93752	7.73337	7.78119	9.1334	7.81736	2.48981	0.0126613	0.0264498
TC0100008120.hg.1	HPDL	4-hydroxyphenylpyruvate dioxygenase-like	6.72804	6.55005	6.89689	6.79106	7.09231	6.82164	5.74298	5.76671	4.98236	6.81333	5.49735	2.48972	0.000102087	0.000529007
TC0200008894.hg.1	MERTK	MER proto-oncogene, tyrosine kinase	5.42926	5.24639	5.15109	5.01529	5.37014	5.3381	3.58471	4.04737	4.19866	5.25838	3.94358	2.48767	0.000212362	0.000939315
TC1500010731.hg.1	TRIM69	tripartite motif containing 69	6.55304	6.28764	6.44397	6.5164	6.58295	6.52762	5.25569	5.14708	5.11314	6.48527	5.17197	2.48509	0.0762576	0.119619
TC0100013574.hg.1	PEF1	penta-EF-hand domain containing 1	7.3414	7.1967	7.21859	7.03477	7.26357	6.9036	6.53735	6.08779	4.9163	7.15977	5.84715	2.48393	2.48701e-05	0.000178285
TC1200007061.hg.1	CMAS	cytidine monophosphate N-acetylneuraminic acid synthetase	8.7313	8.62406	8.55272	8.60635	8.60805	8.51561	7.4856	7.19476	7.20173	8.60635	7.29403	2.4834	1.15417e-06	1.96621e-05
TC1100010185.hg.1	CYP2R1	cytochrome P450, family 2, subfamily R, polypeptide 1	7.81613	7.62022	7.57882	7.6821	7.73992	7.69258	6.80453	5.69655	6.62787	7.6883	6.37632	2.48282	1.38358e-06	2.2312e-05
TC1400009104.hg.1	RPL36AL	ribosomal protein L36a-like	10.8856	10.9082	10.9144	10.9016	10.8748	10.8694	9.75959	9.7394	9.24437	10.8923	9.58112	2.48147	1.85731e-09	3.49435e-07
TC2000009912.hg.1	CNBD2	cyclic nucleotide binding domain containing 2	5.50171	5.23087	5.80517	5.58617	5.7637	5.50344	3.67963	5.2538	3.83264	5.56518	4.25535	2.47911	0.000354335	0.0014296
TC1500009149.hg.1	NDUFAF1	NADH dehydrogenase (ubiquinone) complex I, assembly factor 1	7.88055	8.00107	7.77442	7.8845	7.95084	7.92731	6.77706	6.68178	6.32179	7.90311	6.59354	2.47868	9.58618e-07	1.7336e-05
TC1900008134.hg.1	CYP2B6	cytochrome P450, family 2, subfamily B, polypeptide 6	4.86144	4.80985	4.78918	5.13595	4.84666	4.94934	4.09322	3.25631	3.41813	4.89874	3.58922	2.47858	2.10201e-05	0.000158245
TC0800011285.hg.1	ZNF706	zinc finger protein 706	9.774	9.63875	9.64675	9.73409	9.7666	9.63329	8.5689	8.14761	8.45328	9.69891	8.38993	2.47767	4.43922e-07	9.96486e-06
TC1000010827.hg.1	DNAJC12	DnaJ (Hsp40) homolog, subfamily C, member 12	5.98747	6.00293	6.24697	6.04776	6.10291	5.76983	4.43139	4.73113	4.99649	6.02631	4.71967	2.47365	1.96359e-05	0.000150842
TC0600012801.hg.1	SESN1	sestrin 1	5.52654	5.49294	5.25284	5.37268	5.47232	5.39912	4.00763	4.59502	3.73817	5.41941	4.11361	2.47221	3.17758e-06	4.00529e-05
TC1900006520.hg.1	ATP5D	ATP synthase, H+ transporting, mitochondrial F1 complex, delta subunit	8.60691	8.7427	8.94684	8.78506	8.79074	8.70466	7.62104	7.50078	7.25212	8.76282	7.45798	2.47055	2.37849e-05	0.000172928
TC1600006886.hg.1	NUBP1	nucleotide binding protein 1	7.839	7.75239	7.5697	7.81121	7.73357	7.69343	6.52672	6.48747	6.27402	7.73322	6.4294	2.4688	7.9835e-07	1.52958e-05
TC0700008870.hg.1	CAV2	caveolin 2	6.79124	6.76045	6.71655	6.85134	6.79571	6.70469	5.78365	5.18062	5.4354	6.77	5.46656	2.46817	0.897287	0.921786
TC0200010972.hg.1	MFF	mitochondrial fission factor	8.25201	8.2818	8.27931	8.31069	8.30762	8.31374	7.05504	6.52969	7.37849	8.29086	6.98774	2.46762	0.000515192	0.00193253
TC1100009285.hg.1	TMEM136	transmembrane protein 136	4.0904	3.8155	4.63432	4.59708	4.52339	4.45902	2.73411	3.36715	3.05075	4.35328	3.05067	2.46675	0.00370957	0.00965217
TC0600014215.hg.1	GMDS	GDP-mannose 4,6-dehydratase	8.95805	8.79171	8.69499	8.88304	8.79688	8.82622	7.56963	7.66253	7.33755	8.82515	7.52324	2.46556	3.94283e-06	4.6426e-05
TC1500010672.hg.1	TARSL2	threonyl-tRNA synthetase-like 2	5.02877	5.12272	4.63614	5.00625	5.28486	4.71959	3.66562	3.65568	3.67279	4.96639	3.6647	2.46518	0.00336491	0.00890335
TC0200016469.hg.1	ANXA4	annexin A4	9.43545	9.28416	9.29079	9.38311	9.25301	9.32365	7.92842	8.13424	8.0174	9.32836	8.02669	2.46515	6.0528e-07	1.25985e-05
TC0700007977.hg.1	FZD9	frizzled class receptor 9	5.36655	5.22163	5.01584	4.9201	5.26716	5.54735	4.00815	3.69081	4.06605	5.22311	3.92167	2.46474	0.00200203	0.0058168
TC0300012670.hg.1	ATR	ATR serine/threonine kinase	5.58729	5.40362	5.5236	5.32863	5.46292	5.67222	4.62596	3.42894	4.5301	5.49638	4.195	2.46465	0.000111811	0.000567872
TC1200009747.hg.1	ING4	inhibitor of growth family member 4	6.99455	7.03387	6.91772	6.94773	7.13159	7.06622	5.97921	5.59015	5.57821	7.01528	5.71586	2.4613	4.46501e-06	5.09662e-05
TC1400007155.hg.1	C14orf166	chromosome 14 open reading frame 166	10.3151	10.1387	10.1855	10.2224	10.386	10.1698	8.96877	8.61747	9.225	10.2363	8.93708	2.4609	3.95e-06	4.6426e-05
TC0600007207.hg.1	GMNN	geminin, DNA replication inhibitor	7.63025	7.75084	7.50479	7.74464	7.88431	7.55222	6.71136	6.10988	6.31605	7.67784	6.37909	2.46015	4.40539e-05	0.000276925
TC0500012236.hg.1	PFDN1	prefoldin subunit 1	9.23523	9.38421	9.34282	9.39346	9.39396	9.29886	8.24641	8.12283	7.76403	9.34142	8.04442	2.45718	3.30632e-05	0.000221745
TSUnmapped00000095.hg.1	NDUFA6	NADH dehydrogenase (ubiquinone) 1 alpha subcomplex, 6, 14kDa	7.28585	7.51788	7.53397	7.43924	7.58703	7.53489	6.48682	6.04003	6.03393	7.48314	6.18693	2.45584	1.95293e-05	0.000150315
TC0400006818.hg.1	USP17L28; USP17L5; USP17L24	ubiquitin specific peptidase 17-like family member 28; ubiquitin specific peptidase 17-like family member 5; ubiquitin specific peptidase 17-like family member 24	4.70664	4.7742	5.00439	5.01352	4.67259	5.03926	3.68122	3.58785	3.45238	4.86843	3.57382	2.45311	0.000384174	0.00152587
TC1600010341.hg.1	AKTIP	AKT interacting protein	7.47001	7.45904	7.44928	7.4915	7.66604	7.31968	6.86265	5.85279	5.83211	7.47593	6.18252	2.45106	0.010395	0.0225174
TC1900011731.hg.1	LGALS17A	Charcot-Leyden crystal protein pseudogene	5.63254	5.61181	5.51614	5.669	5.91917	5.50285	4.14067	4.43527	4.47583	5.64192	4.35059	2.44753	2.61755e-05	0.00018507
TC1500007926.hg.1	RCN2	reticulocalbin 2, EF-hand calcium binding domain	9.53735	9.5054	9.51912	9.59233	9.58993	9.63719	8.35217	8.06658	8.40574	9.56355	8.27483	2.44312	0.0165713	0.0331427
TC0700011166.hg.1	CHCHD2	coiled-coil-helix-coiled-coil-helix domain containing 2	11.4224	11.4771	11.5333	11.5278	11.5295	11.4448	10.3641	10.3807	9.86171	11.4891	10.2022	2.44014	2.7006e-08	1.63103e-06
TC2000008678.hg.1	CST3	cystatin C	8.32873	8.49279	8.52101	8.50842	8.47955	8.46993	7.58005	6.92831	7.0313	8.46674	7.17989	2.43995	0.0163754	0.0327966
TC1500010867.hg.1	PIGBOS1; RAB27A	PIGB opposite strand 1; RAB27A, member RAS oncogene family	7.19519	7.06336	7.20022	7.24461	7.00151	6.8009	5.6561	5.74684	5.9909	7.0843	5.79794	2.43911	8.01114e-05	0.00043967
TC0200011548.hg.1	TSSC1	tumor suppressing subtransferable candidate 1	8.64588	8.70386	8.67396	8.73787	8.67999	8.81997	7.70781	7.15825	7.4063	8.71025	7.42412	2.43873	8.12233e-06	7.84013e-05
TC0300011047.hg.1	IMPDH2	IMP (inosine 5-monophosphate) dehydrogenase 2	10.0616	10.1129	10.0923	10.1638	10.1078	10.0007	8.95572	8.74143	8.71464	10.0899	8.80393	2.43838	1.13546e-07	3.94636e-06
TC1700010584.hg.1	MIEN1	migration and invasion enhancer 1	8.20808	8.45152	8.5501	8.35315	8.39999	8.25561	7.06402	7.28124	6.91314	8.36974	7.08613	2.43447	5.51009e-05	0.000328644
TC0800010357.hg.1	CEBPD	CCAAT/enhancer binding protein (C/EBP), delta	6.98661	6.72482	6.86009	6.99644	6.84398	7.00393	5.75919	5.32025	5.77798	6.90264	5.61914	2.4343	8.27205e-06	7.93111e-05
TC0100008588.hg.1	EFCAB7; DLEU2L	EF-hand calcium binding domain 7; deleted in lymphocytic leukemia 2-like	5.25106	5.44327	5.19721	4.98225	5.46506	5.29104	4.74478	3.5504	3.67059	5.27165	3.98859	2.43354	2.13095e-05	0.000159591
TC0300011383.hg.1	PSMD6	proteasome 26S subunit, non-ATPase 6	8.78174	8.68273	8.67828	8.87474	8.90074	8.67995	7.77339	6.89706	7.7803	8.76636	7.48358	2.43307	4.71945e-05	0.000291961
TC0100011621.hg.1	TGFB2; TGFB2-OT1	transforming growth factor beta 2; TGFB2 overlapping transcript 1	7.55052	7.3052	7.36084	7.4861	7.43481	7.5086	6.07952	6.15369	6.24663	7.44101	6.15995	2.43018	0.721839	0.776936
TC1900007899.hg.1	SDHAF1	succinate dehydrogenase complex assembly factor 1	5.81311	5.47016	5.75743	5.93845	6.03168	5.45917	4.38813	4.42569	4.5804	5.745	4.46474	2.42883	0.00223823	0.00636933
TC1300007845.hg.1	CLYBL	citrate lyase beta like	5.94379	5.46202	6.03411	5.74365	5.70588	5.99691	4.77062	4.49923	4.33287	5.81439	4.53424	2.42865	0.000850145	0.00289276
TC0100017788.hg.1	TARBP1	TAR (HIV-1) RNA binding protein 1	7.49654	7.44408	7.39818	7.50698	7.49273	7.3923	6.04393	6.31704	6.16789	7.45513	6.17629	2.42645	3.79037e-09	5.31286e-07
TC1600010780.hg.1	CMTR2	cap methyltransferase 2	8.01888	7.82135	7.79538	8.05423	8.1688	7.98422	6.89417	6.58024	6.61567	7.97381	6.69669	2.42354	0.000168801	0.00079049
TC0400009855.hg.1	TMEM128	transmembrane protein 128	7.33743	7.3169	7.40315	7.33414	7.27741	7.36668	6.22028	5.53767	6.42979	7.33929	6.06258	2.42285	0.000251845	0.00107622
TC1700011967.hg.1	EIF4A3	eukaryotic translation initiation factor 4A3	8.61362	8.5873	8.44823	8.55474	8.61845	8.29331	7.17746	7.34873	7.20244	8.51927	7.24288	2.42233	6.53499e-05	0.000376578
TC0X00010785.hg.1	SMARCA1	SWI/SNF related, matrix associated, actin dependent regulator of chromatin, subfamily a, member 1	5.65812	6.031	5.87642	5.97124	5.97964	6.20485	4.74392	4.8089	4.4815	5.95355	4.67811	2.42072	9.28723e-05	0.000491712
TC1200007838.hg.1	IL23A	interleukin 23, alpha subunit p19	5.77515	5.54116	5.70111	5.5263	5.73831	5.72874	4.44767	4.42102	4.31142	5.66846	4.39337	2.42014	1.30666e-05	0.000111255
TC2200007382.hg.1	APOBEC3H	apolipoprotein B mRNA editing enzyme, catalytic polypeptide-like 3H	4.87512	4.91829	4.8919	4.67624	4.62938	4.96688	3.48216	4.02531	3.15339	4.8263	3.55362	2.4161	0.000203396	0.000909599
TC1700009318.hg.1	FAM101B	family with sequence similarity 101, member B	4.98665	4.62526	4.11573	4.76244	4.07114	4.44368	3.12119	3.4754	3.08813	4.50082	3.22824	2.41593	0.171106	0.236233
TC1700012440.hg.1	RNFT1	ring finger protein, transmembrane 1	7.26779	7.10112	7.11473	7.16261	7.11337	7.29556	6.09221	5.93769	5.68182	7.17586	5.90391	2.41488	8.55867e-06	8.14437e-05
TC1200008726.hg.1	TCP11L2	t-complex 11, testis-specific-like 2	7.97947	8.18855	8.13753	7.96267	8.20342	8.13099	6.98261	6.73627	6.77061	8.10044	6.82983	2.41264	9.49352e-05	0.000500288
TC1200011908.hg.1	GPN3	GPN-loop GTPase 3	8.15707	8.23977	8.22308	8.44628	8.17378	8.17397	7.04149	6.66998	7.18609	8.23566	6.96585	2.41129	0.000206327	0.000919448
TC1300006729.hg.1	POMP	proteasome maturation protein	10.0626	10.3307	10.1717	10.1233	10.1137	10.0492	8.90854	8.59086	9.12003	10.1418	8.87314	2.40944	5.99742e-06	6.26254e-05
TC1500010291.hg.1	NMB	neuromedin B	6.73821	6.66693	6.7197	6.65334	6.73556	6.56796	5.42102	5.19256	5.62214	6.68028	5.41191	2.4089	0.0188325	0.0368453
TC1200012172.hg.1	POP5	POP5 homolog, ribonuclease P/MRP subunit	6.81296	6.84451	6.84166	7.12356	7.22748	6.9298	5.81491	5.71521	5.55479	6.96333	5.69497	2.40887	0.000106217	0.000545141
TC0300007566.hg.1	SPATA12	spermatogenesis associated 12	5.30754	5.03051	4.90758	5.32934	5.05385	5.14624	3.77237	4.37756	3.43416	5.12918	3.86136	2.40796	0.000176688	0.000817545
TC0700011665.hg.1	SEMA3A	Transcript Identified by AceView, Entrez Gene ID(s) 10371	4.33316	5.4346	4.82728	4.89679	4.87225	4.78858	3.61237	3.44029	3.72081	4.85878	3.59116	2.40763	0.0401402	0.0694632
TC1200006966.hg.1	STRAP	serine/threonine kinase receptor associated protein	10.4322	10.3444	10.2805	10.4003	10.4113	10.3256	9.10112	8.94409	9.25098	10.3657	9.09873	2.40658	5.8392e-07	1.22663e-05
TC0200016745.hg.1	ITGB6	integrin beta 6	4.41034	4.19561	4.1252	4.12193	4.59464	4.22431	2.94084	3.20362	2.89107	4.27867	3.01185	2.40632	0.000937421	0.0031337
TSUnmapped00000459.hg.1	TRAPPC4	trafficking protein particle complex 4	9.43405	9.43769	9.4689	9.41409	9.42702	9.25774	8.21858	8.14942	8.05757	9.40658	8.14186	2.40282	3.81955e-07	9.00239e-06
TC1100013100.hg.1	ATP5L	ATP synthase, H+ transporting, mitochondrial Fo complex subunit G	10.5507	10.5378	10.5837	10.7058	10.7367	10.6301	9.29491	9.45244	9.33569	10.6241	9.36101	2.40016	3.00186e-05	0.000205897
TC2200008036.hg.1	USP41	ubiquitin specific peptidase 41	6.92876	6.97372	6.83447	7.04875	7.05038	7.00663	5.76904	5.26437	6.09874	6.97378	5.71072	2.40005	9.34896e-06	8.67664e-05
TC0300012384.hg.1	H1FX	H1 histone family, member X	7.13462	7.31116	7.52631	7.43871	7.37895	7.2837	6.23516	6.21165	5.80341	7.34557	6.08341	2.39856	0.000151459	0.000726772
TC0100012889.hg.1	MAD2L2	MAD2 mitotic arrest deficient-like 2 (yeast)	8.50069	8.63206	8.64845	8.57827	8.69998	8.55316	7.0886	7.61594	7.31591	8.6021	7.34015	2.3982	0.000363197	0.00145806
TC1100008398.hg.1	PAAF1	proteasomal ATPase-associated factor 1	6.85219	6.95613	6.90467	6.87281	6.98081	6.68247	5.37307	6.32325	5.14341	6.87485	5.61324	2.39762	0.000141948	0.000688957
TC0100017722.hg.1	C1orf131	chromosome 1 open reading frame 131	6.87498	7.01339	6.62574	6.92799	6.66576	6.74364	5.64361	5.40755	5.59881	6.80858	5.54999	2.39262	0.000778368	0.00268927
TC0700008755.hg.1	DUS4L	dihydrouridine synthase 4-like	6.98926	6.72778	6.84423	6.63879	6.73013	6.84349	5.6118	5.00486	5.99857	6.79561	5.53841	2.39032	3.81864e-05	0.000246842
TC1100013034.hg.1	TEX40	testis expressed 40	5.26911	5.17242	5.46116	5.42036	5.59853	4.90683	4.09531	3.9833	4.06419	5.30473	4.0476	2.39021	0.000849813	0.00289268
TC1400006715.hg.1	PCK2	phosphoenolpyruvate carboxykinase 2 (mitochondrial)	8.13235	7.97906	8.16351	8.08562	8.13271	8.11577	6.98797	6.80124	6.74452	8.1015	6.84458	2.38986	0.0213244	0.0408801
TC0500011748.hg.1	CCDC112	coiled-coil domain containing 112	8.59409	8.43089	8.51527	8.46914	8.68213	8.75505	7.60719	7.02039	7.32791	8.57443	7.3185	2.38822	0.0014654	0.0045158
TC1700007642.hg.1	MRM1	mitochondrial rRNA methyltransferase 1	6.40576	5.54555	6.16326	6.25098	6.21383	6.16455	5.09397	5.28746	4.2231	6.12399	4.86817	2.38802	0.00121507	0.00387939
TC0100017241.hg.1	TMEM206	transmembrane protein 206	7.23422	7.55246	7.18776	7.21024	7.28719	7.38476	6.50309	5.76179	5.89698	7.30944	6.05395	2.38747	0.000176411	0.000817029
TC0800012362.hg.1	KHDRBS3	KH domain containing, RNA binding, signal transduction associated 3	8.33503	8.17942	8.24364	8.28563	8.41729	8.50869	7.14643	6.97326	7.0999	8.32828	7.0732	2.38681	2.16002e-06	3.06403e-05
TC1000009863.hg.1	FAM107B	family with sequence similarity 107, member B	6.28447	6.17482	6.39209	6.43876	6.3709	6.20374	5.24233	4.88183	5.04332	6.3108	5.05583	2.38662	4.91643e-05	0.000300763
TC0200010927.hg.1	MRPL44	mitochondrial ribosomal protein L44	8.74754	8.83137	8.65582	8.67893	8.78346	8.86588	7.69275	7.42356	7.40188	8.7605	7.50606	2.38574	2.84085e-05	0.000196868
TC1800008405.hg.1	TRAPPC8	trafficking protein particle complex 8	8.27623	8.33716	8.15415	8.14076	8.32564	8.13167	7.21064	6.77407	6.9364	8.2276	6.9737	2.38485	7.68056e-06	7.5358e-05
TC0100009901.hg.1	MRPS21	mitochondrial ribosomal protein S21	10.6598	10.5481	10.5396	10.6569	10.6647	10.6233	9.32513	9.4409	9.31894	10.6154	9.36166	2.38458	1.42233e-08	1.10931e-06
TC1000011716.hg.1	USMG5; MIR1307	up-regulated during skeletal muscle growth 5 homolog (mouse); microRNA 1307	10.6158	10.5724	10.5975	10.7188	10.7957	10.4956	9.1572	9.20523	9.77757	10.6326	9.38	2.38274	0.000622541	0.00224559
TC0X00008826.hg.1	FLNA	Jeck2013 ANTISENSE, CDS, coding, INTERNAL, OVCODE, OVEXON best transcript NM_001110556	7.07522	7.17938	7.13496	7.44697	7.18724	7.25447	6.06024	6.03905	5.78542	7.21304	5.96157	2.38084	0.19229	0.260549
TC1000012595.hg.1	ZDHHC6	zinc finger, DHHC-type containing 6	7.00073	6.83443	6.90265	6.93869	6.8899	6.88601	6.15096	5.39583	5.42514	6.90874	5.65731	2.38076	0.101788	0.152678
TC1800008128.hg.1	PTPN2	protein tyrosine phosphatase, non-receptor type 2	7.61293	7.70953	7.73076	7.6902	7.68823	7.4948	6.89626	5.87468	6.43871	7.65441	6.40321	2.38039	3.92042e-06	4.63535e-05
TC0400012952.hg.1	BDH2	3-hydroxybutyrate dehydrogenase, type 2	7.73856	7.90618	7.65464	8.0673	7.79795	7.70593	7.13423	6.0316	6.51635	7.81176	6.56073	2.38012	0.0519574	0.0863193
TC1600010604.hg.1	FAM96B	family with sequence similarity 96, member B	9.10758	9.24823	9.41096	9.19252	9.29714	9.26543	8.37354	7.868	7.76754	9.25364	8.00302	2.37944	1.72003e-05	0.00013678
TSUnmapped00000242.hg.1	KIF15	kinesin family member 15	5.31273	5.32598	5.26192	4.96776	5.27392	5.18821	4.20291	3.67572	4.03565	5.22175	3.97143	2.37895	0.000498017	0.0018779
TC1200011599.hg.1	LTA4H	leukotriene A4 hydrolase	10.5834	10.7493	10.6074	10.6164	10.7332	10.5227	9.48199	9.19008	9.48493	10.6354	9.38567	2.37797	0.000177825	0.00082145
TC1000012227.hg.1	CLRN3	clarin 3	6.63077	6.73114	6.56595	6.54403	6.52887	6.44363	4.55146	5.73875	5.6843	6.57407	5.32484	2.37714	3.77716e-07	8.95166e-06
TC0100018303.hg.1	EFNA3	ephrin-A3	6.70357	6.8334	6.39551	6.71108	6.73013	6.56096	5.53187	5.34819	5.34168	6.65577	5.40725	2.37599	0.932858	0.948404
TC0600012971.hg.1	ZUFSP	zinc finger with UFM1-specific peptidase domain	7.25386	7.31303	7.10221	7.01208	7.13793	7.19603	6.36782	5.18196	6.21298	7.16919	5.92092	2.37556	0.0113199	0.0241365
TC0X00011223.hg.1	MPP1	membrane protein, palmitoylated 1	7.42995	7.43292	7.643	7.41711	7.3504	7.56904	6.04604	6.25506	6.37557	7.47374	6.22555	2.37542	1.30585e-05	0.000111231
TC0300009916.hg.1	HES1	hes family bHLH transcription factor 1	9.11122	8.86569	8.87707	8.88964	9.06051	9.06666	7.96415	7.41357	7.81467	8.97846	7.7308	2.37457	2.76184e-06	3.63198e-05
TC2100007263.hg.1	PDE9A	phosphodiesterase 9A	5.59847	5.60247	5.43151	5.46538	5.33085	5.85611	3.80084	4.70445	4.39463	5.54746	4.29997	2.37428	1.9923e-05	0.000152092
TC1800008123.hg.1	CEP76	centrosomal protein 76kDa	5.29948	5.24881	5.37651	5.02996	4.95503	5.1659	4.8134	3.30818	3.6757	5.17928	3.93243	2.37324	0.000133389	0.000656477
TC1900008284.hg.1	CBLC	Cbl proto-oncogene C, E3 ubiquitin protein ligase	6.71159	6.80614	6.88854	7.0643	7.09099	6.9702	5.46272	5.58401	5.98248	6.92196	5.67641	2.3711	0.00199847	0.00581274
TC0100018344.hg.1	LYPLAL1	lysophospholipase-like 1	7.87412	7.73731	7.69654	7.68678	7.81525	8.01627	6.88678	6.03733	6.75414	7.80438	6.55942	2.37012	0.00231721	0.00655203
TC1800006706.hg.1	GNAL	guanine nucleotide binding protein (G protein), alpha activating activity polypeptide, olfactory type	5.16084	5.61947	4.80439	5.72349	5.48679	5.15865	4.01035	4.35367	3.87845	5.3256	4.08082	2.36983	0.00833373	0.0187498
TC0100009449.hg.1	MOV10	Mov10 RISC complex RNA helicase	6.8478	7.03283	7.17548	7.09452	7.05299	7.14969	6.0301	6.0301	5.38557	7.05889	5.81526	2.36793	1.76232e-05	0.000139085
TC0200012248.hg.1	FEZ2	fasciculation and elongation protein zeta 2 (zygin II)	5.91415	5.98345	5.74391	5.77493	5.94004	5.99864	4.71902	4.6224	4.60722	5.89252	4.64955	2.36685	0.00602039	0.014325
TC0500007673.hg.1	RAD17	RAD17 checkpoint clamp loader component	8.66437	8.68491	8.67805	8.65703	8.74791	8.57155	7.68903	6.87506	7.71247	8.6673	7.42552	2.36491	0.00263017	0.00727519
TC1400009315.hg.1	TIMM9	translocase of inner mitochondrial membrane 9 homolog (yeast)	6.82044	6.63367	6.51187	6.57648	6.58564	6.68875	5.92334	4.97046	5.29352	6.63614	5.39577	2.36259	4.10473e-05	0.000261629
TC1400009065.hg.1	FKBP3	FK506 binding protein 3	7.735	7.92263	7.55776	7.78052	7.98933	7.6101	6.84964	6.21534	6.51399	7.76589	6.52632	2.36128	0.000896762	0.00301801
TC0300008964.hg.1	MRPS22	mitochondrial ribosomal protein S22	9.34155	9.12786	9.14318	9.3435	9.34082	9.18539	8.50731	7.57705	7.94917	9.24705	8.01118	2.35524	3.8127e-05	0.000246726
TC1800009286.hg.1	RPL17-C18orf32	RPL17-C18orf32 readthrough	11.7274	11.5692	11.6281	11.6896	11.7258	11.6185	10.4748	10.3421	10.4567	11.6598	10.4245	2.3542	8.84884e-07	1.63881e-05
TC1700012177.hg.1	WSCD1	WSC domain containing 1	4.44912	4.73392	4.99621	4.71849	4.57875	4.55032	3.52107	3.59582	3.19145	4.67113	3.43612	2.35385	0.000330847	0.00135291
TC1200008703.hg.1	C12orf45	chromosome 12 open reading frame 45	8.02581	8.11073	8.14915	8.11332	8.21766	8.20704	6.9624	6.87707	6.86812	8.13729	6.90253	2.35342	2.1481e-06	3.05116e-05
TC0100008664.hg.1	GADD45A	growth arrest and DNA-damage-inducible, alpha	8.54338	8.5013	8.54329	8.47622	8.58716	8.571	7.33297	7.51984	7.05675	8.53706	7.30319	2.35197	5.19832e-10	1.55902e-07
TC0X00008866.hg.1	VBP1	von Hippel-Lindau binding protein 1	8.00988	8.26418	7.91681	8.03998	8.07683	8.05808	7.08912	6.50673	6.88668	8.06096	6.82751	2.35129	0.95584	0.966429
TC2200007406.hg.1	ATF4	activating transcription factor 4	10.5803	10.6949	10.5571	10.6624	10.6074	10.5462	9.43074	9.32445	9.36901	10.608	9.37473	2.35104	9.69402e-05	0.000508355
TC2100008517.hg.1	WRB	tryptophan rich basic protein	8.19173	8.09241	8.20758	8.33164	8.29057	8.19581	7.00411	7.08341	6.86829	8.21829	6.98527	2.35059	4.52958e-05	0.00028299
TC1800009281.hg.1	IER3IP1	immediate early response 3 interacting protein 1	7.45853	7.12979	7.32066	7.26086	7.4559	7.36814	6.28895	5.95892	6.05279	7.33231	6.10022	2.34907	3.84227e-05	0.00024807
TC2200006641.hg.1	RANBP1	RAN binding protein 1	10.0349	9.99924	10.0841	10.0283	10.1079	10.0722	9.13837	8.70726	8.62252	10.0544	8.82272	2.34846	3.74006e-07	8.91298e-06
TC0800010944.hg.1	IMPA1	inositol(myo)-1(or 4)-monophosphatase 1	8.29596	8.12835	8.13674	8.14456	8.25816	8.31772	6.83191	6.85772	7.2566	8.21358	6.98208	2.34812	1.27631e-05	0.00010941
TC0600014068.hg.1	TMEM14C	transmembrane protein 14C	8.41671	8.35657	8.37443	8.2569	8.57376	8.46867	7.37276	6.89314	7.26428	8.40784	7.17673	2.34748	1.41536e-05	0.000118073
TC0800008184.hg.1	DECR1	2,4-dienoyl-CoA reductase 1, mitochondrial	10.0984	10.0976	10.1372	10.2031	10.1958	10.1647	9.02839	8.75944	8.96734	10.1495	8.91839	2.34743	2.78904e-09	4.43106e-07
TC0100018261.hg.1	GSTM4	glutathione S-transferase mu 4	4.54914	4.58885	4.59288	4.66965	4.74655	4.94022	3.92216	3.31746	3.12511	4.68121	3.45491	2.33967	5.3255e-05	0.000320037
TC0400009179.hg.1	TMA16	translation machinery associated 16 homolog	7.23712	7.05182	7.08769	7.1252	7.14595	7.08033	6.04205	5.79761	5.84699	7.12135	5.89555	2.33885	1.69029e-06	2.5657e-05
TC0100010058.hg.1	CREB3L4	cAMP responsive element binding protein 3-like 4	4.49482	4.55133	4.73492	4.67784	4.84765	5.19121	3.37545	4.00351	3.19569	4.74963	3.52488	2.33714	0.0010619	0.00348039
TC0700008090.hg.1	HSPB1	heat shock 27kDa protein 1	9.7673	9.88283	9.97683	9.83827	9.90018	9.71286	8.67688	8.81612	8.37383	9.84638	8.62228	2.3361	3.66633e-06	4.43266e-05
TC0200014990.hg.1	CIR1	corepressor interacting with RBPJ, 1	7.83331	7.75334	7.84807	7.75237	7.99557	7.78438	6.66252	6.32067	6.82853	7.82784	6.6039	2.33583	0.0529669	0.0876907
TC0600014150.hg.1	SMIM8	small integral membrane protein 8	7.19017	7.1168	6.86196	7.0781	6.96943	7.3179	5.79576	5.89244	5.90916	7.08906	5.86579	2.33475	0.000180803	0.000832338
TC0900008297.hg.1	NIPSNAP3A; NIPSNAP3B	nipsnap homolog 3A (C. elegans); nipsnap homolog 3B (C. elegans)	4.69379	4.1627	4.45329	4.11833	4.24158	4.50969	3.27886	3.3673	2.77468	4.36323	3.14028	2.33424	0.272376	0.349146
TC1100009864.hg.1	RHOG	ras homolog family member G	7.15383	7.09459	7.39235	7.07982	7.29459	7.22358	5.84164	5.89985	6.21317	7.20646	5.98488	2.33201	5.47164e-05	0.000326896
TC1700010747.hg.1	COA3	cytochrome c oxidase assembly factor 3	8.71698	8.81741	8.97484	8.72752	8.85174	8.86502	7.67899	7.46768	7.66812	8.82559	7.60493	2.33053	2.57799e-05	0.000182995
TC2000008379.hg.1	MKKS	McKusick-Kaufman syndrome	7.30092	7.47467	7.28813	7.29234	7.41428	7.6104	6.40473	5.99757	6.1267	7.39679	6.17634	2.3302	8.43311e-05	0.000456405
TC0700008292.hg.1	STEAP1	six transmembrane epithelial antigen of the prostate 1	8.32875	8.44059	8.27688	8.37343	8.3716	8.12822	7.18144	6.94013	7.17735	8.31991	7.09964	2.3299	8.66923e-06	8.20193e-05
TC0700010561.hg.1	HOXA5	homeobox A5	8.03034	8.21367	8.29418	8.22487	8.23189	8.02755	7.02572	6.86897	6.95609	8.17042	6.95026	2.32972	4.27876e-05	0.000270073
TC1400007244.hg.1	KTN1	kinectin 1 (kinesin receptor)	8.01299	7.83402	7.8268	7.98512	7.95843	7.90332	6.71838	6.54086	6.8475	7.92011	6.70225	2.32602	0.00130646	0.00411832
TC0700007098.hg.1	GARS	glycyl-tRNA synthetase	10.8057	10.7976	10.8327	10.7645	10.7633	10.7777	9.75341	9.37709	9.58691	10.7903	9.57247	2.32589	0.00044242	0.0017082
TC1700006611.hg.1	CYB5D2	cytochrome b5 domain containing 2	6.92917	6.99649	6.90629	6.62996	6.91498	7.08881	5.81778	5.47436	5.78825	6.91095	5.69346	2.32541	0.000116988	0.000589143
TC1700007720.hg.1	PSMB3	proteasome subunit beta 3	9.87426	9.86885	10.0862	9.90354	10.0217	9.80826	8.5651	8.86442	8.701	9.92714	8.71017	2.32457	6.84175e-06	6.9055e-05
TSUnmapped00000270.hg.1	TRAPPC4	trafficking protein particle complex 4	9.35536	9.38059	9.41834	9.40527	9.43435	9.36712	8.22652	8.02399	8.27915	9.3935	8.17655	2.32455	3.06575e-09	4.60355e-07
TC1200010601.hg.1	FKBP11; ARF3	FK506 binding protein 11; ADP-ribosylation factor 3	8.33866	8.35066	8.25444	8.38851	8.42689	8.36998	7.04262	6.93827	7.43742	8.35486	7.13944	2.32208	1.91424e-07	5.53792e-06
TC0100013902.hg.1	SVBP	small vasohibin binding protein	5.02388	5.1249	4.97794	5.25977	5.49014	4.90037	4.02882	3.33423	4.38077	5.1295	3.91461	2.32123	0.000549606	0.00203065
TC1200012853.hg.1	NOS1	nitric oxide synthase 1 (neuronal)	4.69883	4.75824	4.82388	4.47653	4.75783	4.58829	3.56482	3.34246	3.50331	4.68393	3.4702	2.31937	3.45641e-05	0.000229297
TC0500008384.hg.1	AP3S1	adaptor-related protein complex 3, sigma 1 subunit	9.45569	9.69851	9.53254	9.56611	9.61204	9.45211	8.38767	8.52211	8.11301	9.55283	8.34093	2.31643	0.935567	0.950481
TC1000010548.hg.1	ZNF488	zinc finger protein 488	5.44388	5.51829	5.52658	5.33379	5.41162	5.28613	4.03874	4.67613	3.90963	5.42005	4.20817	2.3164	5.37414e-06	5.82144e-05
TC0200016672.hg.1	RTN4	reticulon 4	9.84525	9.93065	9.84727	9.86284	9.84936	9.87914	8.87048	8.18159	8.91987	9.86909	8.65731	2.31622	0.498893	0.576522
TC1900009583.hg.1	ZNF266	zinc finger protein 266	8.16756	8.00777	7.98807	7.97332	8.06903	8.16119	7.05982	6.7565	6.73497	8.06116	6.85043	2.31454	1.18759e-05	0.00010372
TC0200012925.hg.1	C1D	C1D nuclear receptor corepressor	6.87237	6.72813	6.60358	6.6221	6.72009	6.84815	5.65191	5.57422	5.34365	6.7324	5.52326	2.31201	0.000419848	0.00163815
TC0900011305.hg.1	TNC	tenascin C	7.75362	7.68875	7.53676	7.31535	7.8341	7.49625	6.50261	6.11474	6.5695	7.60414	6.39562	2.31101	1.95728e-05	0.000150504
TC1100010990.hg.1	MRPL16	mitochondrial ribosomal protein L16	9.57269	9.46999	9.33961	9.54912	9.46466	9.41929	8.4795	8.10863	8.19403	9.46923	8.26072	2.31098	0.000109662	0.000559341
TC0700013547.hg.1	MRPS24	mitochondrial ribosomal protein S24	9.78868	9.76704	9.71935	9.84631	9.81562	9.79916	8.8195	8.69884	8.22571	9.78936	8.58135	2.31019	4.3651e-08	2.12296e-06
TC1000008396.hg.1	IFIT2	interferon-induced protein with tetratricopeptide repeats 2	5.96727	6.05553	5.95711	5.80111	5.8435	6.0034	4.86689	4.87859	4.4464	5.93799	4.73063	2.30915	3.3757e-05	0.000225188
TC0600010060.hg.1	MRPL18	mitochondrial ribosomal protein L18	9.82586	9.68974	9.75859	9.88585	9.80262	9.7776	8.67134	8.67187	8.40494	9.79004	8.58272	2.30909	2.0026e-07	5.69652e-06
TC1200008525.hg.1	SNRPF	small nuclear ribonucleoprotein polypeptide F	9.67823	9.62244	9.74769	9.72964	9.90282	9.71147	8.83853	8.15658	8.57923	9.73205	8.52478	2.309	3.46292e-06	4.24173e-05
TC2000009925.hg.1	SYS1-DBNDD2	SYS1-DBNDD2 readthrough (NMD candidate)	8.20607	8.03601	8.23744	8.39449	8.13898	8.14545	7.19045	7.08431	6.68853	8.19307	6.98777	2.30586	0.000473978	0.00180356
TC0300009289.hg.1	LEKR1	leucine, glutamate and lysine rich 1	4.79394	5.01238	4.64369	5.07592	4.96024	5.06384	3.74873	3.48436	3.93081	4.925	3.7213	2.3033	3.18342e-05	0.00021542
TC0200013095.hg.1	BOLA3	bolA family member 3	8.58782	8.62392	8.59605	8.66508	8.78937	8.54422	7.14556	7.47276	7.67439	8.63441	7.43091	2.30298	0.00835476	0.0187892
TC0800010043.hg.1	PPP2CB	protein phosphatase 2, catalytic subunit, beta isozyme	8.80862	8.97383	8.67	8.85296	8.83263	8.82862	8.16737	7.16165	7.54852	8.82778	7.62584	2.30047	5.59067e-05	0.000332157
TC0300013447.hg.1	RFC4	replication factor C subunit 4	10.4907	10.2407	10.273	10.408	10.4542	10.4826	9.29298	9.31575	8.96309	10.3915	9.19061	2.29888	1.16283e-05	0.000102089
TC0500011433.hg.1	CETN3	centrin 3	6.83242	7.09184	6.77943	6.88438	6.82549	6.69428	5.97835	5.39202	5.58129	6.85131	5.65055	2.2986	0.0580804	0.0948028
TC1400010020.hg.1	C14orf142	chromosome 14 open reading frame 142	7.74872	7.23437	7.1754	7.47914	7.25074	7.39209	6.06119	6.20473	6.27223	7.38008	6.17938	2.2985	0.000499672	0.00188215
TC0400008362.hg.1	OSTC	oligosaccharyltransferase complex subunit (non-catalytic)	8.56427	8.35393	8.43542	8.65563	8.60481	8.52294	7.38766	6.96989	7.6103	8.52283	7.32262	2.29774	0.829291	0.866427
TC1600011570.hg.1	CMC2	C-x(9)-C motif containing 2	9.215	9.15825	9.0726	9.27605	9.09504	9.18295	8.2004	8.0484	7.65469	9.16665	7.96783	2.29551	1.28053e-06	2.11611e-05
TC0500006579.hg.1	IRX1	iroquois homeobox 1	5.52455	5.49632	5.92192	5.80532	5.76354	5.76349	4.44844	5.02089	4.07485	5.71252	4.51473	2.29389	0.00204763	0.0059244
TC0X00009549.hg.1	NDUFB11	NADH dehydrogenase (ubiquinone) 1 beta subcomplex, 11, 17.3kDa	9.12426	9.18247	9.37837	9.19864	9.24944	9.08204	8.32023	8.18248	7.51233	9.20254	8.00502	2.29345	4.34872e-06	4.99579e-05
TC1600011343.hg.1	CLUAP1	clusterin associated protein 1	6.1453	6.25859	6.32975	6.19228	6.33027	6.22128	5.70433	4.35938	5.08471	6.24624	5.04947	2.29227	1.31528e-06	2.15839e-05
TC0X00006671.hg.1	MOSPD2	motile sperm domain containing 2	7.14227	7.24259	7.05781	6.84922	7.2803	7.32444	6.26206	5.43119	6.16583	7.14944	5.95303	2.29169	0.777981	0.824295
TC1100007805.hg.1	TMEM216	transmembrane protein 216	7.29846	7.16832	7.06368	7.04508	7.37465	7.31059	6.25698	5.98576	5.80147	7.21013	6.01474	2.29008	7.06853e-05	0.000400121
TC1100011596.hg.1	COA4	cytochrome c oxidase assembly factor 4 homolog	8.30713	8.20564	8.17083	8.27192	8.26445	8.25238	7.05003	7.05262	7.04864	8.24539	7.05043	2.28939	9.36607e-07	1.70385e-05
TC1600009381.hg.1	DEXI	Dexi homolog (mouse)	7.42542	7.64382	7.49495	7.54555	7.51154	7.3638	6.49924	5.90668	6.50315	7.49751	6.30303	2.28863	7.07277e-06	7.07871e-05
TC0600012372.hg.1	LCA5	Leber congenital amaurosis 5	6.27219	6.20605	5.90402	5.56859	6.08637	6.07671	4.52277	4.79279	5.15872	6.01899	4.82476	2.28823	0.0934863	0.142266
TC0100008126.hg.1	AKR1A1	aldo-keto reductase family 1, member A1 (aldehyde reductase)	9.32242	9.34209	9.37274	9.29303	9.37435	9.23034	8.06614	7.9953	8.32364	9.32249	8.12836	2.28808	7.42854e-08	2.96699e-06
TC0100010381.hg.1	UAP1	UDP-N-acetylglucosamine pyrophosphorylase 1	8.50885	8.51016	8.30761	8.47869	8.52075	8.55824	7.39799	7.29392	7.16959	8.48072	7.28717	2.28715	0.000142244	0.000689925
TC1500007163.hg.1	DUT	deoxyuridine triphosphatase	9.34648	9.17904	9.2951	9.46102	9.39437	9.2209	8.11728	8.33922	7.9122	9.31615	8.1229	2.28668	5.72336e-06	6.07696e-05
TC1500008984.hg.1	NOP10	NOP10 ribonucleoprotein	10.5645	10.6313	10.6	10.6988	10.7072	10.562	9.81459	9.24013	9.24792	10.6273	9.43421	2.28639	3.10424e-05	0.000211163
TC1200011811.hg.1	MTERF2	mitochondrial transcription termination factor 2	6.8126	6.57672	6.76872	6.57	6.74359	6.77496	5.64584	4.82521	6.0731	6.70776	5.51472	2.28635	1.16854e-06	1.98439e-05
TC0200010438.hg.1	NDUFB3	NADH dehydrogenase (ubiquinone) 1 beta subcomplex, 3, 12kDa	9.19877	9.28652	9.31085	9.27282	9.20111	9.01391	8.07689	8.13033	7.8579	9.214	8.02171	2.28515	0.782222	0.827927
TC0300008171.hg.1	TRMT10C	tRNA methyltransferase 10C, mitochondrial RNase P subunit	6.84238	6.97347	6.71802	6.78692	6.93243	6.80035	6.34993	4.62463	5.9766	6.84226	5.65039	2.28449	2.93168e-05	0.000202182
TC0100008081.hg.1	ATP6V0B	ATPase, H+ transporting, lysosomal 21kDa, V0 subunit b	9.43751	9.38886	9.51208	9.46836	9.4903	9.39816	8.34792	8.28309	8.14316	9.44921	8.25806	2.28336	1.09524e-05	9.76745e-05
TC1800006739.hg.1	PSMG2	proteasome (prosome, macropain) assembly chaperone 2	8.71619	8.84884	8.66383	8.86347	8.81131	8.79943	7.81521	7.56873	7.39583	8.78385	7.59326	2.28246	2.30659e-05	0.00016954
TC1100011973.hg.1	SMCO4	single-pass membrane protein with coiled-coil domains 4	6.03609	6.24083	6.13393	5.93195	6.2053	6.14903	4.8871	4.81335	5.07988	6.11619	4.92678	2.2806	6.60061e-06	6.70947e-05
TC1500008982.hg.1	KATNBL1	katanin p80 subunit B-like 1	6.61536	6.7092	6.41986	6.84083	6.46276	6.32737	5.84131	4.80704	5.47241	6.56256	5.37359	2.27991	0.208879	0.279442
TC0400009860.hg.1	STX18	syntaxin 18	8.20397	8.36765	8.10241	8.25796	8.16698	8.2289	7.28462	6.76132	7.05262	8.22131	7.03285	2.27909	1.42821e-05	0.00011896
TC1900007155.hg.1	MIR1199	microRNA 1199	5.99679	5.69548	6.17834	5.89197	5.80083	5.89307	4.8343	4.56944	4.75925	5.90941	4.721	2.27902	0.000565421	0.00207629
TC0400008348.hg.1	HADH	hydroxyacyl-CoA dehydrogenase	9.07307	8.97022	8.98477	9.02325	9.08185	9.05679	7.94665	7.70418	7.8821	9.03166	7.84431	2.27734	0.00863508	0.0193244
TC0200016474.hg.1	NAGK	N-acetylglucosamine kinase	7.66423	7.51946	7.69662	7.49914	7.46238	7.69083	6.42737	6.52487	6.25396	7.58878	6.40207	2.27633	1.55498e-06	2.41326e-05
TC0600013147.hg.1	ARHGAP18	Rho GTPase activating protein 18	9.02797	9.01997	9.09155	9.06115	9.05208	9.04773	8.0286	7.40007	8.1623	9.05007	7.86365	2.27588	1.50334e-06	2.3639e-05
TC0600013719.hg.1	DYNLT1	dynein, light chain, Tctex-type 1	8.81407	8.83119	8.66501	8.90458	8.88694	8.83599	7.82241	7.48913	7.60052	8.82296	7.63736	2.27459	4.11028e-06	4.78365e-05
TC1000012032.hg.1	RPL21	ribosomal protein L21	11.1318	11.2599	11.2686	11.3176	11.316	11.2052	10.1986	9.79333	10.2008	11.2498	10.0642	2.27458	0.00270954	0.0074534
TC0600009080.hg.1	CEP57L1	centrosomal protein 57kDa-like 1	6.21255	6.45245	6.40457	6.34209	6.33675	6.31102	5.48633	4.66059	5.32609	6.34324	5.15767	2.27453	0.0287722	0.0525868
TC0600014154.hg.1	SLC35A1	solute carrier family 35 (CMP-sialic acid transporter), member A1	8.0235	8.20917	8.03259	8.07191	8.18583	8.21697	7.20498	7.03897	6.56987	8.12333	6.93794	2.27425	1.65442e-05	0.000132949
TC0800012143.hg.1	NAPRT	nicotinate phosphoribosyltransferase	8.79357	8.82928	8.80476	8.76149	8.84524	8.7011	7.76695	7.66008	7.38705	8.78924	7.60469	2.27292	3.7113e-08	1.91807e-06
TC0200006788.hg.1	DDX1	DEAD (Asp-Glu-Ala-Asp) box helicase 1	8.52689	8.55537	8.45782	8.48135	8.52558	8.3039	7.68714	6.62783	7.55763	8.47515	7.29087	2.27251	3.63686e-05	0.000238178
TC1700009303.hg.1	DOC2B	double C2-like domains, beta	5.5055	5.56129	5.11893	5.18533	5.37798	5.28618	3.94452	4.51828	4.00255	5.3392	4.15512	2.27219	0.000443469	0.00171111
TC1500007640.hg.1	IQCH	IQ motif containing H	6.37242	6.03878	6.00339	6.06141	6.39095	6.30796	5.25783	4.95872	4.82007	6.19582	5.01221	2.27145	0.131104	0.18839
TC1800006484.hg.1	NDC80	NDC80 kinetochore complex component	7.83214	7.80592	7.83026	7.73867	7.97457	7.73114	6.53452	6.51323	6.85998	7.81878	6.63591	2.27028	0.000206709	0.000920767
TC2200008465.hg.1	SELM	selenoprotein M; selenoprotein M [Source:EntrezGene;Acc:140606]; Salzman2013 ANNOTATED, CDS, coding, OVCODE, OVERLAPTX, OVEXON, UTR3 best transcript NM_080430; Salzman2013 ANNOTATED, CDS, coding, OVCODE, OVERLAPTX, OVEXON, UTR3, UTR5 best transcript NM_080430; Transcript Identified by AceView, Entrez Gene ID(s) 140606	5.44106	5.68491	5.6215	5.98319	5.42503	5.0263	3.97389	4.82192	4.24687	5.53033	4.34756	2.27013	0.0146791	0.0299474
TC0700006836.hg.1	RPL21	ribosomal protein L21	10.8366	10.9968	10.9599	11.0399	11.1685	10.8948	9.8084	9.6395	9.95789	10.9828	9.80193	2.26707	0.00359334	0.00939878
TSUnmapped00000724.hg.1	ADAMTS13	ADAM metallopeptidase with thrombospondin type 1 motif 13	4.97727	4.94433	5.28453	4.78549	5.11436	5.0801	4.39254	4.09818	3.05997	5.03101	3.85023	2.267	0.000137344	0.000670862
TC1700010996.hg.1	HOXB8	homeobox B8	5.66381	5.83228	5.57839	5.69758	5.83833	6.08608	4.41246	4.72089	4.67436	5.78274	4.60257	2.26604	0.000465282	0.00177759
TC2200006540.hg.1	USP18	ubiquitin specific peptidase 18	6.58624	6.46814	6.47686	6.66604	6.57425	6.43794	5.75228	4.77939	5.53344	6.53491	5.35504	2.26557	3.90855e-06	4.63258e-05
TC0200011147.hg.1	TRPM8	transient receptor potential cation channel, subfamily M, member 8	4.78519	4.76581	4.76785	5.16203	4.58603	4.78285	3.56253	3.92235	3.40181	4.80829	3.6289	2.26482	0.000778206	0.00268927
TC0800007554.hg.1	UBE2V2	ubiquitin conjugating enzyme E2 variant 2	9.12052	9.13011	9.23371	9.23705	9.14819	9.073	8.2623	7.61539	8.05595	9.1571	7.97788	2.26453	2.7901e-06	3.65113e-05
TC0300011853.hg.1	SENP7	SUMO1/sentrin specific peptidase 7	5.65028	5.57602	5.50504	5.14365	5.77718	5.652	4.71859	4.07623	4.32037	5.5507	4.37173	2.26414	0.0448764	0.0763472
TC1300008171.hg.1	CDC16	cell division cycle 16	7.78725	7.82207	7.8629	7.80533	7.76399	7.80241	6.38431	6.66006	6.84085	7.80732	6.6284	2.26407	4.54912e-06	5.15909e-05
TC0700007345.hg.1	STK17A	serine/threonine kinase 17a	7.72679	7.51874	7.39847	7.47981	7.40454	7.52508	6.29951	5.92277	6.76941	7.5089	6.33056	2.26317	0.000863497	0.00292718
TC0100015822.hg.1	S100A11	S100 calcium binding protein A11	11.8221	11.9001	11.9673	11.9357	11.9438	11.8503	10.9827	10.5235	10.6712	11.9032	10.7258	2.26169	2.55432e-06	3.45429e-05
TC0600011387.hg.1	LINC00243	long intergenic non-protein coding RNA 243	4.92157	4.65746	4.72685	4.8186	4.61911	5.37768	3.71253	3.79571	3.52469	4.85354	3.67764	2.25935	0.00544509	0.0131716
TC1300008632.hg.1	ALG5	ALG5, dolichyl-phosphate beta-glucosyltransferase	6.6912	6.55252	6.4072	6.51481	6.51774	6.62614	5.88976	4.71891	5.51885	6.5516	5.37584	2.25912	1.2633e-05	0.000108598
TC0100008336.hg.1	SCP2	sterol carrier protein 2	10.1934	10.165	10.0575	10.107	10.2143	10.1415	8.96363	8.78403	9.16534	10.1464	8.971	2.25862	0.000440273	0.00170144
TC0X00008811.hg.1	TMEM187	transmembrane protein 187	6.31852	6.08311	6.29428	6.0061	6.04992	6.5712	5.12224	5.01146	5.00303	6.22052	5.04558	2.25784	0.0006122	0.00221424
TC0200016654.hg.1	COX7A2L	cytochrome c oxidase subunit VIIa polypeptide 2 like	10.0936	10.1479	10.1052	10.136	10.0933	10.0009	8.93402	9.07237	8.75809	10.0962	8.9215	2.25741	0.0529998	0.0877317
TC1100006576.hg.1	CD81	CD81 molecule	9.31196	9.26563	9.25169	9.30524	9.21499	9.32119	8.15876	8.19669	7.95975	9.27845	8.10507	2.2554	0.00446354	0.0112166
TC1200011755.hg.1	NFYB	nuclear transcription factor Y subunit beta	8.13843	8.0414	7.95316	7.95383	8.15155	8.01537	7.07598	6.4801	7.05176	8.04229	6.86928	2.25482	0.000859594	0.00291764
TC1700009877.hg.1	ZSWIM7	zinc finger, SWIM-type containing 7	7.2737	7.28468	7.20362	7.31377	7.40396	7.23838	6.22213	6.02348	6.09571	7.28635	6.11377	2.25414	2.68898e-06	3.57331e-05
TC0900011841.hg.1	SURF1	surfeit 1	6.41121	6.79463	6.33859	6.6319	6.68419	6.45981	5.68716	5.13377	5.32178	6.55339	5.3809	2.254	0.00280176	0.00765018
TC1900009752.hg.1	PRDX2	peroxiredoxin 2	10.7805	10.8601	10.7781	10.8232	10.8282	10.8125	9.94533	9.64174	9.33749	10.8138	9.64152	2.2536	3.97627e-09	5.31286e-07
TC1800007849.hg.1	THOC1	THO complex 1	6.75113	6.77856	6.67898	6.7065	6.84363	6.68686	5.70358	4.77123	6.23409	6.74094	5.56963	2.25216	7.77555e-08	3.07098e-06
TC0200010745.hg.1	IGFBP2	insulin like growth factor binding protein 2	8.96325	8.90477	9.08953	8.93242	9.07919	8.89892	7.88218	7.80821	7.73079	8.97801	7.80706	2.25161	0.0249377	0.0465787
TC1900010708.hg.1	BLVRB	biliverdin reductase B	8.96967	8.8748	8.95796	8.90767	8.90482	8.79727	7.55857	7.88091	7.75417	8.90203	7.73122	2.25139	2.99948e-07	7.64957e-06
TC1200008771.hg.1	ISCU	iron-sulfur cluster assembly enzyme	9.43926	9.28054	9.40944	9.4424	9.51962	9.24476	8.11669	8.28995	8.25075	9.38934	8.21913	2.25044	0.11046	0.163368
TC0200007785.hg.1	UGP2	UDP-glucose pyrophosphorylase 2	7.07729	7.10532	6.95521	7.12696	7.16345	7.04296	6.17669	5.37497	6.17374	7.07853	5.90846	2.25022	0.0729336	0.115088
TC0200009905.hg.1	DHRS9	dehydrogenase/reductase (SDR family) member 9	5.29034	4.8669	4.95544	4.86775	5.00722	5.56006	3.92724	3.72829	4.10925	5.09129	3.92159	2.24963	0.472198	0.551155
TC1900011967.hg.1	PSG9	pregnancy specific beta-1-glycoprotein 9	4.4079	4.88652	4.62846	4.75508	4.55519	4.59332	2.92888	3.78551	3.69252	4.63774	3.46897	2.24821	0.000142119	0.000689475
TC0200007048.hg.1	MAPRE3	microtubule-associated protein, RP/EB family, member 3	7.29435	7.31811	7.28494	7.32713	7.4746	7.28926	6.3129	6.15908	6.01591	7.3314	6.16263	2.2482	7.01102e-06	7.03661e-05
TC1600011406.hg.1	CKLF-CMTM1	CKLF-CMTM1 readthrough	5.52863	5.54443	5.54523	5.5052	5.70489	5.41304	4.2369	4.47533	4.40559	5.54024	4.37261	2.24642	1.10314e-05	9.82742e-05
TC1700009637.hg.1	PLSCR3; TMEM256; TMEM256-PLSCR3	phospholipid scramblase 3; transmembrane protein 256; TMEM256-PLSCR3 readthrough (NMD candidate)	6.70444	7.03878	6.95761	7.02716	7.20412	6.96462	6.07828	6.0939	5.27427	6.98279	5.81548	2.24592	0.921819	0.940147
TC2200007277.hg.1	MPST	mercaptopyruvate sulfurtransferase	7.5841	7.98607	7.97121	7.94038	7.88485	7.72685	6.49254	7.09323	6.45936	7.84891	6.68171	2.24575	0.00705899	0.0163412
TC1600007982.hg.1	HERPUD1	homocysteine-inducible, endoplasmic reticulum stress-inducible, ubiquitin-like domain member 1	9.64885	9.78496	9.82714	9.80794	9.85344	9.77325	8.98069	8.53476	8.33239	9.7826	8.61595	2.24489	0.84595	0.88009
TC1900010706.hg.1	SERTAD1	SERTA domain containing 1	6.67324	6.53406	6.37624	6.61174	6.61845	6.42672	4.83647	5.72496	5.56199	6.54008	5.37447	2.24327	7.15973e-05	0.000404004
TC0200014650.hg.1	LOC100144595; AC009227.2; tikure	uncharacterized LOC100144595; novel transcript; Transcript Identified by AceView	6.0865	6.5259	5.95193	5.98899	6.41669	6.35234	5.12589	5.01231	5.02766	6.22039	5.05528	2.2425	0.000445655	0.0017179
TC2000006799.hg.1	DSTN	destrin (actin depolymerizing factor)	10.3043	10.3878	10.1889	10.3966	10.362	10.1991	9.33715	8.93229	9.15696	10.3064	9.14213	2.24125	0.00232691	0.00657283
TC1900011677.hg.1	IL27RA	interleukin 27 receptor, alpha	6.97797	6.94475	6.8904	6.97867	6.90335	6.7567	5.86628	5.61597	5.75125	6.90864	5.7445	2.241	1.82692e-06	2.71168e-05
TC1700010447.hg.1	CCL5	chemokine (C-C motif) ligand 5	5.2998	5.19583	5.57957	5.34784	5.54692	5.44686	3.53834	4.59245	4.58552	5.4028	4.23877	2.24083	0.000662209	0.00236127
TC0100017216.hg.1	NEK2	NIMA-related kinase 2	9.0624	9.10496	9.06747	9.17084	9.16535	9.12407	7.96665	7.88581	8.00431	9.11585	7.95226	2.24014	0.019162	0.0373755
TC1000010452.hg.1	ZNF32	zinc finger protein 32	5.29518	5.52989	5.37836	5.31263	5.19055	5.03951	3.90825	4.3119	4.16344	5.29102	4.12786	2.23947	0.000242243	0.00104477
TC0X00009634.hg.1	TIMM17B	translocase of inner mitochondrial membrane 17 homolog B (yeast)	9.56125	9.60572	9.67427	9.62096	9.53197	9.54193	8.50937	8.38266	8.38706	9.58935	8.42636	2.23921	8.53731e-08	3.2466e-06
TC1400010692.hg.1	APOPT1	apoptogenic 1, mitochondrial	7.11131	7.28956	7.18937	7.29761	7.55293	7.10695	6.31185	6.0211	5.95199	7.25795	6.09498	2.23919	0.000391014	0.00154818
TC0800008531.hg.1	EMC2	ER membrane protein complex subunit 2	9.27418	9.22745	9.22723	9.2553	9.22597	9.25434	8.29419	7.80849	8.14127	9.24408	8.08132	2.23885	0.000134825	0.000662333
TC1400008665.hg.1	DAD1	defender against cell death 1	10.3803	10.5313	10.5084	10.5802	10.5647	10.4097	9.35106	9.24097	9.4125	10.4958	9.33484	2.236	1.1929e-06	2.01301e-05
TC0100018338.hg.1	NAV1	neuron navigator 1	6.09225	5.92773	6.0279	6.31638	5.85434	6.56948	4.98337	5.26668	4.66759	6.13135	4.97255	2.23272	0.0160204	0.0321998
TC1500007777.hg.1	SENP8	SUMO/sentrin peptidase family member, NEDD8 specific	6.3389	6.48223	6.01934	6.33398	6.44797	6.23396	5.22835	5.29548	4.92932	6.3094	5.15105	2.23202	0.000412024	0.00161438
TC0600007530.hg.1	HLA-E	major histocompatibility complex, class I, E	7.67329	7.87816	7.71622	7.52135	7.71612	7.4512	6.93941	6.09203	6.47592	7.65939	6.50246	2.22983	0.000403244	0.0015881
TC0600012871.hg.1	TRAF3IP2	TRAF3 interacting protein 2	7.26833	7.61026	7.54328	7.51635	7.33201	7.27931	6.48073	6.13318	6.19078	7.42492	6.26823	2.22946	5.88346e-05	0.000346006
TC1600010011.hg.1	PYCARD	PYD and CARD domain containing	6.5198	6.07618	6.67801	6.34682	6.55528	6.53095	4.91633	5.47036	5.49684	6.45117	5.29451	2.22941	0.000631251	0.0022702
TC1900007319.hg.1	MRPL34	mitochondrial ribosomal protein L34	8.88986	8.93258	8.92771	9.0096	9.03207	8.90881	8.14825	7.51058	7.72309	8.9501	7.79397	2.2286	1.05342e-05	9.46533e-05
TC1200007105.hg.1	LYRM5	LYR motif containing 5	6.84965	6.71668	6.7331	6.64497	6.7528	7.12546	5.48753	5.94799	5.50743	6.80378	5.64765	2.22859	0.0012715	0.00402527
TC0700012180.hg.1	SYPL1	synaptophysin-like 1	8.5954	8.62375	8.65816	8.73166	8.76901	8.55765	7.63118	7.40943	7.45889	8.65594	7.49983	2.22855	0.000640241	0.00229622
TC0700013190.hg.1	SHH	sonic hedgehog	6.46142	6.24755	6.00976	5.92705	6.3392	5.97947	5.03669	5.237	4.74188	6.16074	5.00519	2.22769	0.00334916	0.00887166
TSUnmapped00000104.hg.1	CCDC84	coiled-coil domain containing 84	7.20557	7.49999	7.14908	7.3095	7.40456	7.31003	6.27053	6.0594	6.14448	7.31312	6.15814	2.22682	1.56042e-05	0.0001274
TC0600013870.hg.1	T	T brachyury transcription factor	4.40104	4.43962	4.46181	4.47037	4.05252	4.35659	2.83478	3.3841	3.40773	4.36366	3.20887	2.22651	4.90401e-05	0.00030026
TC0400007245.hg.1	TBC1D1	TBC1 (tre-2/USP6, BUB2, cdc16) domain family, member 1	7.22169	7.26727	7.26521	7.21995	7.30381	7.29477	6.1718	6.17703	5.97636	7.26212	6.10839	2.22487	0.00428773	0.0108524
TC1700012468.hg.1	HN1	hematological and neurological expressed 1	10.2324	10.2012	10.1578	10.2673	10.2563	10.149	9.07993	9.02556	9.07054	10.2107	9.05868	2.2222	7.73529e-08	3.06101e-06
TC0700011842.hg.1	PDK4	pyruvate dehydrogenase kinase, isozyme 4	6.00359	6.00526	5.99365	5.79295	5.9908	5.98566	4.58611	5.07831	4.7658	5.96198	4.81007	2.22209	0.000369142	0.00147657
TC0400011208.hg.1	FAM175A	family with sequence similarity 175, member A	7.81442	7.85051	7.65622	7.58541	7.6957	7.77704	6.95437	5.98908	6.79269	7.72988	6.57872	2.22093	3.80062e-05	0.000246197
TC0200010419.hg.1	SGOL2	shugoshin-like 2 (S. pombe)	5.02909	5.23024	5.08937	4.92536	5.23548	5.09163	4.39875	3.74792	3.7016	5.1002	3.94942	2.22033	0.00033768	0.00137508
TC2200008859.hg.1	NDUFA6	NADH dehydrogenase (ubiquinone) 1 alpha subcomplex, 6, 14kDa	10.2239	10.2758	10.2068	10.4658	10.3281	10.2699	9.3056	9.27628	8.85207	10.2951	9.14465	2.21977	0.000268875	0.00113812
TSUnmapped00000012.hg.1	LRP6	LDL receptor related protein 6	7.54879	7.46995	7.92472	7.38824	7.53975	7.55467	6.37518	6.47183	6.41513	7.57102	6.42072	2.21961	0.000230076	0.00100115
TC1400007663.hg.1	COQ6	coenzyme Q6 monooxygenase	6.84607	6.6607	6.72436	6.79566	6.68923	6.43345	5.80076	4.99362	5.82963	6.69158	5.54134	2.21951	0.0472725	0.0798411
TC0800009833.hg.1	PHYHIP	phytanoyl-CoA 2-hydroxylase interacting protein	5.44496	5.09977	5.49031	5.51299	5.35649	5.4277	3.99762	4.21516	4.50915	5.3887	4.24064	2.21616	2.06236e-05	0.000155916
TC0200012260.hg.1	CEBPZ	CCAAT/enhancer binding protein (C/EBP), zeta	8.23294	8.31373	8.03199	8.27136	8.23357	8.20891	7.08176	7.28516	6.83657	8.21542	7.06783	2.21543	0.00168348	0.00505846
TC0400008664.hg.1	PLK4	polo-like kinase 4	7.27375	7.56253	7.25716	7.27463	7.37382	7.31247	6.8396	5.24241	6.50303	7.34239	6.19501	2.21511	8.85218e-06	8.31268e-05
TC0700010453.hg.1	TOMM7	translocase of outer mitochondrial membrane 7 homolog (yeast)	9.94758	9.98481	10.0532	10.1167	10.0008	9.94761	8.91508	8.97192	8.69815	10.0085	8.86172	2.21413	3.36519e-06	4.16384e-05
TC1400009710.hg.1	ACYP1	acylphosphatase 1, erythrocyte (common) type	7.60853	7.33758	7.51934	7.46103	7.50543	7.43996	6.1175	6.36368	6.51894	7.47865	6.33337	2.21188	0.0075439	0.0172736
TC0400008380.hg.1	CCDC109B	coiled-coil domain containing 109B	8.88198	8.99004	8.81536	8.83701	8.93333	8.94404	7.87871	7.18296	8.20345	8.90029	7.75504	2.21185	6.18683e-05	0.000361173
TC0900007006.hg.1	PRSS3	protease, serine, 3	10.5175	10.5719	10.5568	10.6547	10.6796	10.5511	9.67616	9.34763	9.30634	10.5886	9.44338	2.21183	1.523e-06	2.38433e-05
TC0500010894.hg.1	DIMT1	DIM1 dimethyladenosine transferase 1 homolog	8.72195	8.72314	8.5243	8.58188	8.61436	8.62545	7.79125	7.29666	7.37203	8.63185	7.48665	2.21177	5.86834e-07	1.23034e-05
TC0900011979.hg.1	INPP5E	inositol polyphosphate-5-phosphatase E	5.69254	5.35443	5.8928	5.65582	5.69514	5.65068	4.10545	4.59486	4.83593	5.6569	4.51208	2.21119	0.000361687	0.00145314
TC1700010327.hg.1	COPRS	coordinator of PRMT5, differentiation stimulator	7.07569	7.22538	7.23908	7.28413	7.20518	7.04009	6.20592	6.10471	5.79108	7.17826	6.0339	2.21047	2.8467e-06	3.70036e-05
TC0100015271.hg.1	OVGP1	oviductal glycoprotein 1	4.94423	4.89086	4.88628	4.96867	5.03229	4.89719	4.07727	3.8777	3.42521	4.93659	3.79339	2.20869	5.84044e-06	6.15115e-05
TC0200008447.hg.1	TEKT4	tektin 4	5.20224	5.56908	5.33035	5.38237	5.07626	5.3621	4.13511	4.23468	4.17063	5.3204	4.18014	2.20421	0.000231072	0.00100487
TC1300008696.hg.1	MRPS31	mitochondrial ribosomal protein S31	6.05508	6.1899	6.18908	6.3497	6.14955	5.92266	5.03179	4.62521	5.35282	6.14266	5.00327	2.20288	6.21236e-05	0.000362368
TC0300014095.hg.1	TM4SF19	transmembrane 4 L six family member 19	5.10164	4.64754	4.55194	5.1292	4.51955	4.66149	3.53385	3.8778	3.47904	4.76856	3.63023	2.20126	0.00472875	0.011755
TC0100017716.hg.1	FAM89A; MIR1182	family with sequence similarity 89, member A; microRNA 1182	6.49723	6.36496	6.71008	6.69635	6.60266	6.7189	5.02571	5.87409	5.48046	6.59836	5.46009	2.20118	0.000141781	0.000688302
TC2000009895.hg.1	LINC00493	long intergenic non-protein coding RNA 493	7.27552	7.37138	7.23598	7.42966	7.23381	7.39304	6.14467	6.0168	6.39525	7.32323	6.18557	2.20024	0.0359508	0.0633493
TC0500008785.hg.1	EGR1	early growth response 1	9.28213	9.3286	9.42357	9.28369	9.35635	9.1454	8.15723	8.19052	8.15087	9.30329	8.16621	2.19936	2.95517e-06	3.79001e-05
TC0300012498.hg.1	ANAPC13	anaphase promoting complex subunit 13	7.51573	7.43117	7.03955	7.26411	7.36477	7.24427	6.72197	5.94271	5.85587	7.30993	6.17352	2.19834	0.00106459	0.00348733
TC1000011368.hg.1	ANKRD22	ankyrin repeat domain 22	8.95555	9.00651	9.1403	8.90539	8.99688	8.91645	7.82887	7.68812	8.03486	8.98685	7.85061	2.19806	6.83648e-05	0.000389142
TC1700010190.hg.1	IFT20	intraflagellar transport 20	7.20014	7.09284	6.92423	7.0853	7.24753	7.01669	6.0632	5.82468	5.98715	7.09445	5.95834	2.19788	5.37222e-05	0.000322277
TC1700010204.hg.1	SDF2	stromal cell-derived factor 2	7.18382	7.3354	7.25793	7.4311	7.5292	7.04279	6.30863	6.15926	6.0166	7.29671	6.1615	2.19651	0.000569343	0.00208761
TC0400009330.hg.1	SAP30	Sin3A associated protein 30kDa	6.61741	6.83576	6.69749	6.8498	6.90456	6.73751	5.47754	6.0055	5.43385	6.77376	5.63896	2.19587	4.11053e-06	4.78365e-05
TC1400007300.hg.1	PSMA3	proteasome subunit alpha 3	9.36065	9.45217	9.31801	9.53172	9.48134	9.32865	8.1382	8.23317	8.4611	9.41209	8.27749	2.19558	4.99543e-07	1.0768e-05
TC0100007449.hg.1	SH3BGRL3	SH3 domain binding glutamate-rich protein like 3	9.40856	9.44536	9.51146	9.39169	9.43686	9.35514	8.49028	8.2302	8.15046	9.42484	8.29031	2.19547	0.00352421	0.0092518
TC0900010462.hg.1	RFK	riboflavin kinase	7.80194	7.98839	7.81865	7.77071	7.8168	7.86453	6.80703	6.56659	6.7539	7.8435	6.70917	2.19517	0.0153721	0.0311243
TC0600013880.hg.1	SFT2D1	SFT2 domain containing 1	8.12131	8.10194	8.11574	8.16093	8.03256	8.15576	6.73846	6.93629	7.2666	8.11471	6.98045	2.19505	0.00120874	0.00386655
TC2200007150.hg.1	TIMP3	TIMP metallopeptidase inhibitor 3	5.40378	5.43688	5.37317	5.83906	5.62634	5.71076	3.96124	4.70569	4.6256	5.565	4.43084	2.1949	0.000251026	0.00107401
TC0300009167.hg.1	EIF2A	eukaryotic translation initiation factor 2A, 65kDa	9.26427	9.38984	9.31924	9.20389	9.2063	9.26805	8.59164	7.93104	7.9017	9.27526	8.14146	2.19437	0.015202	0.0308557
TC0600014292.hg.1	OARD1	O-acyl-ADP-ribose deacylase 1	8.76336	8.558	8.61722	8.67784	8.7018	8.70492	7.73338	7.20741	7.67052	8.67052	7.5371	2.19378	3.95936e-07	9.22045e-06
TC1100008447.hg.1	SPCS2	signal peptidase complex subunit 2	8.00489	7.93166	8.02425	7.94996	8.25498	8.00427	6.80834	6.72309	7.15361	8.02834	6.89501	2.19363	8.752e-06	8.24422e-05
TC1000007056.hg.1	THNSL1	threonine synthase-like 1	5.75491	5.61937	5.39945	5.42007	5.46549	5.75942	4.42908	4.18853	4.69271	5.56978	4.43678	2.19316	8.45813e-05	0.000457067
TC1700009888.hg.1	CENPV	centromere protein V	8.27543	8.4325	8.3771	8.28211	8.38884	8.3044	7.0989	7.04414	7.48849	8.3434	7.21051	2.19297	6.13999e-08	2.63771e-06
TC0X00009582.hg.1	UXT	ubiquitously expressed prefoldin like chaperone	8.95574	9.15905	9.13876	9.09294	9.1101	8.95191	7.99534	7.70724	8.10509	9.06808	7.93589	2.19192	1.29608e-05	0.000110801
TC1200007204.hg.1	TSPAN11	tetraspanin 11	4.7392	4.90047	5.12297	5.01277	4.70926	4.73557	3.40801	4.45244	3.35425	4.87004	3.73823	2.19133	0.00115038	0.00371531
TC0200012489.hg.1	PIGF	phosphatidylinositol glycan anchor biosynthesis class F	6.63095	6.98101	6.52996	6.74616	6.87763	6.63341	5.76846	5.27744	5.75825	6.73319	5.60138	2.19133	0.0108257	0.0232748
TC0800008839.hg.1	POU5F1B	POU class 5 homeobox 1B	5.19785	5.04973	4.98056	5.01034	5.24727	5.3251	3.33217	4.76964	3.9085	5.13514	4.00344	2.19118	4.84978e-05	0.000297961
TC0800009782.hg.1	CSGALNACT1	chondroitin sulfate N-acetylgalactosaminyltransferase 1	4.61371	4.52431	4.68356	4.30866	4.66786	4.57313	3.2652	3.61214	3.41403	4.56187	3.43045	2.19074	9.91347e-05	0.000517964
TC1900006685.hg.1	FSD1	fibronectin type III and SPRY domain containing 1	4.95842	4.9826	4.76836	4.80901	4.69619	5.27539	3.87798	3.68979	3.7833	4.915	3.78369	2.19057	0.00242561	0.00679703
TC0700008494.hg.1	BUD31	BUD31 homolog	8.33838	8.24176	8.24729	8.35205	8.47747	8.09844	7.42675	7.00924	7.05064	8.29256	7.16221	2.18913	0.000284574	0.00119233
TC1700009939.hg.1	PEMT	phosphatidylethanolamine N-methyltransferase	6.75473	6.94483	7.07343	6.96664	6.94373	6.69807	5.52176	5.8945	5.8861	6.89691	5.76746	2.18775	9.54917e-05	0.000502618
TC1900009158.hg.1	RPS15	Memczak2013 ANTISENSE, coding, INTERNAL, intronic best transcript NM_001018	4.65084	4.71688	4.57804	4.32462	4.97636	4.56607	3.64218	3.82545	3.05469	4.63547	3.50744	2.18559	0.0107547	0.0231525
TC0600008655.hg.1	TPBG	trophoblast glycoprotein	7.73102	7.69507	7.86272	7.84308	7.89679	7.91903	6.96764	6.41122	6.71099	7.82462	6.69661	2.18556	0.0152906	0.0309857
TC0800012144.hg.1	EEF1D	eukaryotic translation elongation factor 1 delta (guanine nucleotide exchange protein)	11.9243	12.0541	11.9996	11.9533	11.9891	11.8711	11.2229	10.7368	10.5547	11.9652	10.8381	2.1842	3.32565e-05	0.000222693
TC1900007871.hg.1	COX6B1	cytochrome c oxidase subunit VIb polypeptide 1 (ubiquitous)	10.2395	10.331	10.47	10.338	10.443	10.2559	9.19211	9.17239	9.29405	10.3463	9.21952	2.18365	0.000107249	0.00054873
TC1000011585.hg.1	GOT1	glutamic-oxaloacetic transaminase 1, soluble	10.2582	10.3064	10.3942	10.2945	10.4318	10.3142	9.04139	9.18875	9.39846	10.3332	9.20953	2.17903	2.44257e-06	3.33683e-05
TSUnmapped00000390.hg.1	RPS6KA1	ribosomal protein S6 kinase, 90kDa, polypeptide 1	7.58091	7.70108	7.6024	7.79324	7.63507	7.49157	6.27637	6.67394	6.58426	7.63405	6.51153	2.17727	2.88963e-05	0.000199667
TC0100009955.hg.1	PSMB4	proteasome subunit beta 4	9.88106	9.78256	9.81693	9.86244	9.81927	9.6979	8.6686	8.49516	8.89931	9.81003	8.68769	2.177	4.49477e-06	5.12241e-05
TC1500007644.hg.1	C15orf61	chromosome 15 open reading frame 61	5.23384	5.46785	5.38023	5.6926	5.53863	5.83545	4.46836	4.29794	4.44317	5.52477	4.40316	2.1759	0.505164	0.582326
TC0100016318.hg.1	MPC2	mitochondrial pyruvate carrier 2	8.71894	8.62339	8.57383	8.73882	8.80638	8.61556	7.74778	7.12778	7.79858	8.67949	7.55805	2.17564	2.06469e-06	2.96806e-05
TC1700011233.hg.1	MRPS23	mitochondrial ribosomal protein S23	7.97799	7.76436	7.83542	7.88653	7.99469	8.00969	7.09251	6.35074	6.92727	7.91145	6.79017	2.17539	0.00375752	0.00976272
TSUnmapped00000406.hg.1	ZNF660	zinc finger protein 660	5.31792	5.38285	5.47849	5.3206	5.1482	5.54705	4.32138	3.96678	4.44608	5.36585	4.24475	2.17514	0.00913044	0.0202408
TC0100015254.hg.1	LRIF1	ligand dependent nuclear receptor interacting factor 1	6.0059	5.84048	5.85422	6.05087	6.00727	6.07834	5.28444	4.27729	4.99541	5.97285	4.85238	2.17417	0.000871885	0.00294909
TC0500012523.hg.1	ATOX1	antioxidant 1 copper chaperone	7.6519	7.59204	7.65227	7.66491	7.66219	7.35261	6.28243	6.35753	6.7884	7.59599	6.47612	2.17327	4.43628e-05	0.000278214
TC0600012363.hg.1	HMGN3	high mobility group nucleosomal binding domain 3	8.21285	8.07082	7.87697	8.00434	8.01999	7.8112	7.48588	6.40122	6.75152	7.99936	6.87954	2.1732	0.000637754	0.00228891
TC1100012526.hg.1	USP2	ubiquitin specific peptidase 2	4.96077	4.49689	4.51582	4.60486	4.51549	5.03001	3.56917	3.6968	3.43684	4.68731	3.5676	2.17302	0.0398259	0.0690252
TC1900010931.hg.1	EXOC3L2	exocyst complex component 3-like 2	5.38524	5.40066	5.19842	5.12884	5.31322	5.71677	4.39823	4.24752	4.06764	5.35719	4.23779	2.17256	0.00215184	0.00616685
TC0500008814.hg.1	PAIP2	poly(A) binding protein interacting protein 2	10.3896	10.3845	10.3045	10.4115	10.4352	10.3529	9.54075	9.20239	9.03939	10.3797	9.26084	2.17175	0.00923658	0.0204444
TC0X00009650.hg.1	WDR45; PRAF2	WD repeat domain 45; PRA1 domain family, member 2	7.20974	7.35483	7.54763	7.31006	7.3969	7.13256	6.13525	6.3125	6.17163	7.32529	6.20646	2.1717	0.00293427	0.00794223
TC1700006640.hg.1	MED11	mediator complex subunit 11	7.15791	7.23681	7.29963	7.34843	7.23689	7.34869	6.35827	5.8335	6.26739	7.27139	6.15305	2.17098	8.86618e-07	1.63933e-05
TC0600014060.hg.1	PSMG4	proteasome (prosome, macropain) assembly chaperone 4	7.97903	7.85784	7.94976	8.03669	8.16334	7.9194	6.72262	7.04608	6.83039	7.98434	6.86636	2.17043	2.09573e-06	2.99861e-05
TC0800010193.hg.1	TM2D2	TM2 domain containing 2	8.13554	8.19776	8.07435	8.1683	8.19829	8.25447	6.97521	6.75265	7.43514	8.17145	7.05433	2.16913	7.05853e-06	7.07106e-05
TC0200012288.hg.1	HNRNPLL	heterogeneous nuclear ribonucleoprotein L-like	8.38552	8.47146	8.43943	8.41544	8.58887	8.52999	7.77479	6.95708	7.33301	8.47178	7.35496	2.16869	0.0120937	0.0254524
TC0700008897.hg.1	LSM8	LSM8 homolog, U6 small nuclear RNA associated	8.22966	7.9224	8.1619	7.90079	8.23917	8.17925	7.12473	6.59848	7.24303	8.10553	6.98875	2.16863	0.00102074	0.00336194
TC2000006867.hg.1	NAA20	N(alpha)-acetyltransferase 20, NatB catalytic subunit	6.90054	7.06978	7.17383	7.24262	7.16731	6.97341	6.06871	6.06031	5.7862	7.08791	5.97174	2.16772	0.0121295	0.0255052
TC0600014269.hg.1	PRRT1	proline-rich transmembrane protein 1	5.36985	5.42354	5.47329	5.26912	5.30974	5.3326	4.33859	4.02253	4.38093	5.36302	4.24735	2.16696	2.30791e-05	0.000169579
TC0800012404.hg.1	GTF2E2	general transcription factor IIE subunit 2	8.94629	9.06191	8.97199	9.11171	9.18883	8.78455	8.08643	7.38974	8.21376	9.01088	7.89664	2.1648	0.000254443	0.00108624
TC1600010184.hg.1	ITFG1	integrin alpha FG-GAP repeat containing 1	7.42013	7.23184	7.11035	7.32827	7.38849	7.55408	6.75498	5.90321	6.01788	7.33886	6.22535	2.16371	0.00454244	0.0113802
TC1900009439.hg.1	CD70	CD70 molecule	7.30031	7.37131	7.65598	7.4203	7.39004	7.48657	6.48462	5.52781	6.96114	7.43742	6.32452	2.16279	6.84917e-07	1.37291e-05
TC0300013864.hg.1	PDIA5; MIR7110	protein disulfide isomerase family A, member 5; microRNA 7110	7.61188	7.38471	7.40033	7.2878	7.52797	7.09107	6.41418	6.31309	6.08596	7.38396	6.27108	2.16277	0.000427578	0.00166196
TC1400008462.hg.1	C14orf79	chromosome 14 open reading frame 79	5.46806	5.7306	4.9319	5.53863	5.44747	5.48948	4.3037	4.40049	4.26415	5.43436	4.32278	2.16082	0.000351133	0.00141882
TC0100007961.hg.1	ZFP69	ZFP69 zinc finger protein	5.36256	5.10015	4.90123	5.35273	5.45974	5.19277	4.36244	3.78038	4.20778	5.2282	4.11687	2.16045	0.000298989	0.00124487
TC1200009131.hg.1	DYNLL1	dynein, light chain, LC8-type 1	10.6962	10.6211	10.6749	10.7398	10.8203	10.7046	9.73618	9.44508	9.6152	10.7095	9.59882	2.15946	7.19424e-08	2.90646e-06
TC0600010028.hg.1	C6orf99	chromosome 6 open reading frame 99	4.89764	4.42063	4.54294	4.65653	4.64505	4.65226	3.59592	3.39262	3.59105	4.63584	3.52653	2.15742	0.00036612	0.00146776
TC0400012824.hg.1	HERC3	HECT and RLD domain containing E3 ubiquitin protein ligase 3	5.97196	6.2358	5.82553	5.91786	6.17336	6.25498	5.24255	4.6143	5.00575	6.06325	4.9542	2.15704	0.00191199	0.0056099
TC1200008591.hg.1	ACTR6	ARP6 actin-related protein 6 homolog (yeast)	9.44122	9.54677	9.45403	9.36444	9.4707	9.32996	8.34098	8.15511	8.48056	9.43452	8.32555	2.15692	0.024915	0.0465485
TC1000010930.hg.1	PCBD1	pterin-4 alpha-carbinolamine dehydratase/dimerization cofactor of hepatocyte nuclear factor 1 alpha	10.003	10.1153	10.1583	10.0903	10.0936	10.0541	8.92404	9.08576	8.92215	10.0858	8.97732	2.15614	2.6648e-07	7.02855e-06
TC1600011513.hg.1	BOLA2; BOLA2B	bolA family member 2; bolA family member 2B	8.89962	9.18518	9.29086	9.29346	9.26736	9.17635	8.39035	8.08655	7.75859	9.18547	8.0785	2.15393	0.000335331	0.00136759
TC0100010332.hg.1	NIT1	nitrilase 1	7.83548	8.01672	7.84853	8.06339	7.90037	8.01347	6.89498	6.79299	6.83277	7.94633	6.84025	2.1526	0.00176864	0.00526127
TC1900008143.hg.1	AXL	AXL receptor tyrosine kinase	6.74842	6.87337	6.4579	6.5981	6.53547	7.14797	5.35625	5.99265	5.51728	6.72687	5.62206	2.15071	0.00253787	0.00706729
TC1900008433.hg.1	GLTSCR2; SNORD23	glioma tumor suppressor candidate region gene 2; small nucleolar RNA, C/D box 23	8.28216	8.41995	8.40011	8.43837	8.50066	8.37725	7.38238	7.36958	7.14339	8.40308	7.29845	2.15044	5.43236e-06	5.87264e-05
TC1100012012.hg.1	CWC15	CWC15 spliceosome-associated protein	6.7637	6.67229	6.80391	6.79986	6.84091	6.69526	5.66359	5.97626	5.33651	6.76265	5.65878	2.14931	4.00962e-06	4.69936e-05
TC0800008769.hg.1	TRMT12	tRNA methyltransferase 12 homolog (S. cerevisiae)	4.55892	5.06924	4.73174	4.8619	4.95091	4.8339	3.81533	3.9881	3.39116	4.83444	3.73153	2.14787	0.000168249	0.000788287
TC1600011554.hg.1	LCAT	lecithin-cholesterol acyltransferase	5.2564	5.05191	5.31465	5.32477	5.03952	5.50748	3.79524	4.32371	4.3208	5.24912	4.14659	2.14732	0.000771793	0.00267206
TC1700011744.hg.1	MIF4GD	MIF4G domain containing	7.03307	7.08186	7.07844	6.91379	6.95837	6.83846	6.09315	5.77046	5.78302	6.984	5.88221	2.14621	0.272611	0.349401
TC1300008439.hg.1	MTIF3	mitochondrial translational initiation factor 3	7.97179	8.0942	8.09373	8.21325	7.98946	8.00583	6.9671	6.97033	6.9416	8.06138	6.95968	2.14607	0.000640608	0.00229647
TC2000009458.hg.1	NFATC2	nuclear factor of activated T-cells, cytoplasmic, calcineurin-dependent 2	5.25858	5.25699	4.98308	5.11159	5.28014	5.19707	3.82346	4.21404	4.20837	5.18124	4.08195	2.14249	3.6917e-05	0.000240887
TC1700009540.hg.1	SPAG7	sperm associated antigen 7	7.39801	7.43745	7.22267	7.4584	7.67423	7.32255	6.48447	6.02114	6.45326	7.41889	6.31962	2.14245	0.000460724	0.00176268
TC0100013619.hg.1	ZBTB8OS	zinc finger and BTB domain containing 8 opposite strand	8.25678	8.23488	8.28547	8.42294	8.20579	8.28671	7.76783	6.56985	7.21126	8.28209	7.18298	2.14223	4.20295e-06	4.86929e-05
TC0400009467.hg.1	TRAPPC11	trafficking protein particle complex 11	8.23215	8.14475	8.07834	8.11925	8.14887	8.12482	6.83469	7.19879	7.09344	8.14136	7.0423	2.14215	5.30204e-06	5.76419e-05
TC0600013537.hg.1	RAET1G	retinoic acid early transcript 1G	6.33849	6.1336	6.17774	5.85243	6.25566	6.31641	5.12284	4.71369	5.40667	6.17905	5.08107	2.14056	0.599447	0.670051
TC0500007665.hg.1	CCNB1	cyclin B1	9.80962	9.81538	9.80806	9.87777	9.88792	9.78339	8.8668	8.36373	8.96791	9.83036	8.73281	2.1399	6.92726e-07	1.38339e-05
TC1100011206.hg.1	ZNHIT2	zinc finger, HIT-type containing 2	7.03506	7.14979	7.14593	7.47274	7.34723	6.80952	6.01108	5.96534	6.21129	7.16005	6.06257	2.1398	0.000377455	0.00150449
TC1800008978.hg.1	RTTN	rotatin	7.26288	6.91006	6.86901	6.93857	6.86647	7.111	5.81586	5.7708	6.10202	6.993	5.89623	2.13876	0.000512643	0.00192358
TC0800010016.hg.1	SARAF	store-operated calcium entry-associated regulatory factor	8.94135	9.13321	9.10778	8.88441	9.04441	8.843	7.70212	7.63186	8.35452	8.99236	7.89616	2.1379	5.36952e-05	0.000322231
TC0100015752.hg.1	CTSS	cathepsin S	6.66961	6.41525	6.1825	6.10111	5.77274	6.29293	4.94994	5.54819	4.93203	6.23902	5.14339	2.13707	0.000690536	0.00243676
TC1900006466.hg.1	CDC34	cell division cycle 34	6.14156	5.94593	6.00974	6.01882	5.79041	6.11235	5.12635	4.63746	4.95891	6.00314	4.90757	2.13696	0.000437366	0.00169295
TC0100014755.hg.1	CTBS	chitobiase, di-N-acetyl-	7.40931	7.39159	7.40811	7.33285	7.5254	7.44581	6.499	6.24628	6.22643	7.41885	6.3239	2.13604	0.000681155	0.00241222
TC2000006642.hg.1	BMP2	bone morphogenetic protein 2	5.50729	5.65315	5.50826	5.69426	5.30009	5.5807	4.57053	4.44169	4.32564	5.54063	4.44595	2.13565	0.000550955	0.00203383
TC0300008352.hg.1	GTPBP8	GTP-binding protein 8 (putative)	8.27408	8.18382	8.1226	8.28344	8.40162	8.46341	7.41576	6.94408	7.22309	8.28816	7.19431	2.13443	9.79114e-06	8.96671e-05
TC0600012240.hg.1	LMBRD1	LMBR1 domain containing 1	8.79066	8.70002	8.66382	8.78895	8.78201	8.60203	7.82992	7.363	7.69113	8.72125	7.62802	2.13352	0.000167329	0.000784624
TC1100006791.hg.1	RPL27A; SNORA3A; SNORA3B	ribosomal protein L27a; small nucleolar RNA, H/ACA box 3A; small nucleolar RNA, H/ACA box 3B	11.1577	11.1574	11.171	11.293	11.1969	11.0454	10.2288	10.1961	9.80636	11.1702	10.0771	2.13343	4.50387e-06	5.12462e-05
TC1100013026.hg.1	TTC9C	tetratricopeptide repeat domain 9C	5.44544	5.45575	5.37983	5.18254	5.57459	5.30453	4.77614	3.82625	4.29189	5.39045	4.29809	2.13221	8.22544e-05	0.00044822
TC1200008134.hg.1	YEATS4	YEATS domain containing 4	9.43372	9.58207	9.59501	9.45687	9.67505	9.63826	8.54171	8.0578	8.81507	9.5635	8.47152	2.13165	0.00273181	0.00750119
TC1300006799.hg.1	FRY	FRY microtubule binding protein	5.20622	5.06388	5.30695	4.69682	5.1557	5.1191	4.52544	3.33166	4.14317	5.09144	4.00009	2.13074	4.86248e-05	0.000298314
TC0800006925.hg.1	INTS10	integrator complex subunit 10	8.09932	7.96725	8.03365	8.0799	8.16048	8.01216	7.06235	7.158	6.68218	8.05879	6.96751	2.13063	1.1371e-07	3.94636e-06
TC0600008166.hg.1	SLC25A27	solute carrier family 25, member 27	5.40513	5.45826	5.02336	5.16618	5.51568	5.71961	4.47613	3.90893	4.4871	5.38137	4.29072	2.1297	0.0224723	0.0426573
TC1000008388.hg.1	FAS	Fas cell surface death receptor	6.83956	7.55111	7.30368	7.05644	7.25145	7.34879	6.43001	6.11707	5.8585	7.22517	6.13519	2.12871	0.0104398	0.0225992
TC0600013574.hg.1	RMND1	required for meiotic nuclear division 1 homolog	8.15918	7.98182	7.86374	7.90811	8.02998	7.86222	7.02805	6.47674	7.1284	7.96751	6.87773	2.12841	6.27365e-06	6.45978e-05
TC0600009821.hg.1	ULBP1	UL16 binding protein 1	6.65521	6.79587	6.72444	6.80535	6.89771	7.02305	5.71161	5.74194	5.72835	6.81694	5.7273	2.12821	0.00096944	0.00322395
TC1200010633.hg.1	MCRS1	microspherule protein 1	7.96217	7.86575	8.0045	7.80707	7.90613	7.73465	7.04815	7.04241	6.28161	7.88004	6.79072	2.12774	4.26007e-06	4.91847e-05
TC1900009627.hg.1	TYK2	tyrosine kinase 2	7.68984	7.80081	7.73846	7.68037	7.73744	7.68159	6.83574	6.80767	6.25365	7.72142	6.63236	2.12736	1.64841e-07	5.00585e-06
TC0500007251.hg.1	FBXO4	F-box protein 4	6.86438	6.50225	6.85015	6.91788	6.9778	6.77941	5.67864	5.47907	6.02107	6.81531	5.72626	2.12734	0.000120969	0.000605777
TC0400012942.hg.1	C4orf36	chromosome 4 open reading frame 36	5.03819	4.44913	4.08704	4.41543	4.96131	4.53884	3.41909	3.65322	3.40859	4.58166	3.49363	2.12582	0.00786243	0.0178694
TC2200007035.hg.1	UQCR10	ubiquinol-cytochrome c reductase, complex III subunit X	9.11136	9.33153	9.26365	9.29816	9.34255	9.16292	8.61152	8.16142	7.71859	9.25169	8.16385	2.12557	0.0058711	0.0140403
TC2200008103.hg.1	YPEL1	yippee like 1	4.57528	4.28816	4.72088	4.66462	4.64779	4.47184	3.37402	3.59299	3.45448	4.56143	3.47383	2.1252	6.16406e-05	0.000360138
TC0100010939.hg.1	PLA2G4A	phospholipase A2, group IVA (cytosolic, calcium-dependent)	7.9751	8.12169	8.21991	8.25561	8.56587	7.41711	7.47871	6.43948	7.09705	8.09255	7.00508	2.12501	0.759624	0.809079
TC1900008507.hg.1	FTL	ferritin, light polypeptide	10.5738	10.705	10.8475	10.7137	10.7072	10.6141	9.77245	9.42971	9.61627	10.6936	9.60614	2.12494	2.69529e-06	3.57726e-05
TC0100015629.hg.1	FMO5	flavin containing monooxygenase 5	6.24732	6.15404	6.15086	5.28459	5.97317	6.37369	5.15402	4.54895	5.12664	6.03061	4.9432	2.12492	0.000474181	0.00180356
TC0600011996.hg.1	MUT	methylmalonyl-CoA mutase	7.70456	7.57847	7.53151	7.58514	7.62439	7.63027	6.34972	6.73193	6.4833	7.60906	6.52165	2.12492	3.30903e-07	8.19467e-06
TC0900010063.hg.1	CNTNAP3	contactin associated protein-like 3	4.61471	4.54856	4.46011	4.29609	4.55233	4.5261	3.57403	3.47882	3.18453	4.49965	3.41246	2.1246	1.96811e-05	0.000151027
TC1700010436.hg.1	PEX12	peroxisomal biogenesis factor 12	5.66103	5.36145	5.47615	5.64736	5.45482	5.32166	4.86212	4.06066	4.27869	5.48708	4.40049	2.12371	0.000241371	0.00104184
TC1900009100.hg.1	POLRMT	polymerase (RNA) mitochondrial (DNA directed)	6.8839	6.85323	7.10408	7.05701	7.03983	6.96089	5.9165	6.15968	5.61372	6.98316	5.89663	2.12362	3.83346e-06	4.57032e-05
TC1100009967.hg.1	PRKCDBP	protein kinase C, delta binding protein	6.86406	6.78481	7.00184	7.00006	6.96976	6.78026	5.7475	5.60181	6.0917	6.90013	5.81367	2.12352	4.73168e-06	5.30503e-05
TC0100014201.hg.1	CC2D1B	coiled-coil and C2 domain containing 1B	6.03776	5.91924	5.60879	5.80984	5.78387	5.99408	4.85647	5.01902	4.44538	5.85893	4.77362	2.12183	9.54946e-05	0.000502618
TC1100010491.hg.1	FBXO3	F-box protein 3	7.59702	7.55216	7.31659	7.28155	7.26293	7.45908	6.85393	5.70642	6.41849	7.41155	6.32628	2.12178	0.0895886	0.137142
TC2200009337.hg.1	GATSL3	GATS protein-like 3	6.2522	6.22175	5.97663	6.26439	6.16476	6.4695	5.55344	5.19447	4.67199	6.22487	5.13997	2.12123	0.000492723	0.00186186
TC1200006656.hg.1	C12orf57; RNU7-1	chromosome 12 open reading frame 57; RNA, U7 small nuclear 1	9.76009	9.70844	9.91394	9.74842	9.84858	9.73889	8.50161	8.8472	8.75637	9.78639	8.70173	2.12088	7.3394e-07	1.44542e-05
TC1900010032.hg.1	CERS1; GDF1	ceramide synthase 1; growth differentiation factor 1	4.83246	4.88479	4.60995	4.46305	4.65783	4.51938	3.62764	3.63502	3.46843	4.66124	3.57703	2.12022	0.000229837	0.00100065
TC0100018299.hg.1	SLC27A3	solute carrier family 27 (fatty acid transporter), member 3	6.55723	6.51214	6.78493	6.53134	6.38448	6.4534	6.0315	5.79657	4.53164	6.53725	5.45323	2.11994	2.11487e-05	0.000158958
TC0400012179.hg.1	PLRG1	pleiotropic regulator 1	8.38579	8.55071	8.53779	8.3035	8.49554	8.4816	7.56033	7.01811	7.54746	8.45916	7.3753	2.11969	0.00346139	0.00911367
TC1800007667.hg.1	TIMM21	translocase of inner mitochondrial membrane 21 homolog (yeast)	8.19915	8.07757	8.10632	8.21013	8.20385	8.16275	6.99205	7.07206	7.16636	8.15996	7.07682	2.11864	6.8438e-08	2.84173e-06
TC1200009800.hg.1	SLC2A3	solute carrier family 2 (facilitated glucose transporter), member 3	4.42585	4.07922	4.07982	4.36288	4.29321	4.24411	2.85282	2.93906	3.70384	4.24751	3.16524	2.11737	0.000108161	0.000552869
TC0100013608.hg.1	MARCKSL1	MARCKS-like 1	8.92109	8.88846	9.21188	9.06774	9.13884	9.08387	7.87246	8.07879	7.95797	9.05198	7.96974	2.11732	3.01552e-05	0.000206503
TC0100015945.hg.1	THBS3	thrombospondin 3	5.8445	5.67649	5.50035	5.6183	5.70298	5.85597	4.35421	4.91381	4.58554	5.69977	4.61785	2.11684	4.88494e-05	0.000299435
TC1700012304.hg.1	COG1	component of oligomeric golgi complex 1	7.48066	7.56506	7.7654	7.47201	7.63763	7.535	6.25173	6.88317	6.34826	7.57596	6.49438	2.11635	1.23163e-05	0.000106591
TC0900006527.hg.1	CDC37L1	cell division cycle 37-like 1	7.61955	7.54814	7.4455	7.57341	7.56919	7.69692	6.59745	6.58603	6.29891	7.57545	6.49413	2.11598	7.70918e-06	7.5447e-05
TSUnmapped00000056.hg.1	TRAPPC4	trafficking protein particle complex 4	9.29378	9.36273	9.31979	9.3045	9.34537	9.13917	8.14222	8.24286	8.25593	9.29422	8.21367	2.11485	1.27081e-06	2.10636e-05
TC0500013429.hg.1	RNF130	ring finger protein 130	8.73738	8.77881	8.63694	8.73056	8.85934	8.77689	7.76973	7.26526	7.98425	8.75332	7.67308	2.11439	8.77409e-06	8.25028e-05
TC0400008912.hg.1	MMAA	methylmalonic aciduria (cobalamin deficiency) cblA type	6.08111	6.12111	5.66329	5.94749	6.0324	6.00855	4.60316	4.77036	5.31326	5.97566	4.89559	2.11413	7.33869e-05	0.000411718
TC0100016296.hg.1	GPA33	glycoprotein A33 (transmembrane)	7.42095	7.52519	7.35379	7.27218	7.36865	7.05059	6.55245	5.9539	6.24956	7.33189	6.25197	2.11392	1.73456e-05	0.000137572
TC1400009395.hg.1	SGPP1	sphingosine-1-phosphate phosphatase 1	6.69467	7.12729	6.91213	6.98087	6.80312	6.90833	6.01931	5.37058	6.08898	6.9044	5.82629	2.11127	0.781868	0.827674
TC1100011794.hg.1	PRCP	prolylcarboxypeptidase	7.00922	7.11393	7.26025	7.23751	7.11175	7.02628	6.20207	5.28077	6.6633	7.12649	6.04871	2.11078	0.00975445	0.0213767
TC1500007883.hg.1	COMMD4	COMM domain containing 4	8.32999	8.43902	8.37181	8.45339	8.40396	8.40213	7.51086	7.37751	7.07866	8.40005	7.32234	2.11068	9.24334e-07	1.69012e-05
TC0600013271.hg.1	MTFR2	mitochondrial fission regulator 2	6.22274	6.36753	6.09283	6.29534	6.42596	6.06505	5.33169	4.51388	5.6561	6.24491	5.16723	2.11064	0.000274077	0.00115648
TC0100014562.hg.1	LRRC40	leucine rich repeat containing 40	8.08207	8.20282	8.14792	8.06429	7.99221	8.16609	6.98646	7.01374	7.09603	8.10923	7.03208	2.10987	0.000112089	0.000569014
TC0900011013.hg.1	ERP44	endoplasmic reticulum protein 44	8.93805	9.05991	9.04295	9.09958	9.21899	9.06865	8.02407	7.97436	7.98509	9.07135	7.99451	2.10942	0.000181508	0.000834509
TC1200012516.hg.1	GALNT9	polypeptide N-acetylgalactosaminyltransferase 9	5.15153	5.0473	5.09842	5.28697	5.16628	5.02038	4.03634	4.42127	3.69755	5.12848	4.05172	2.10929	7.88798e-05	0.000435137
TC1600009677.hg.1	CRYM	crystallin mu	6.77886	6.48358	6.42025	6.67153	6.5179	6.6479	4.83171	6.03049	5.66823	6.58667	5.51014	2.10895	0.000122241	0.000610669
TC0400012432.hg.1	HMGB2	high mobility group box 2	10.3545	10.543	10.6021	10.4123	10.4284	10.3881	9.54955	9.09535	9.49122	10.4547	9.3787	2.10824	0.000161454	0.000764261
TC0700010582.hg.1	HIBADH	Salzman2013 ALT_ACCEPTOR, ALT_DONOR, coding, INTERNAL, intronic best transcript NM_152740	5.68879	5.10883	5.2015	5.11656	5.21987	5.40622	4.49285	4.11475	4.03983	5.2903	4.21581	2.10597	0.000226775	0.000989597
TC1600007096.hg.1	TMC7	transmembrane channel like 7	8.65708	8.52029	8.4669	8.50954	8.51699	8.54224	7.4993	7.53232	7.35239	8.53551	7.46134	2.10551	4.14593e-09	5.42207e-07
TC0300013960.hg.1	HIGD1A	HIG1 hypoxia inducible domain family, member 1A	10.0938	10.1024	10.126	10.195	10.2436	10.1309	9.23631	8.90785	9.08002	10.1486	9.07472	2.10508	0.000148862	0.000716515
TC0500011334.hg.1	TMEM167A	Transcript Identified by AceView, Entrez Gene ID(s) 153339	5.63919	5.08432	5.23714	5.45381	5.59347	5.51648	4.83087	3.87142	4.33926	5.42074	4.34718	2.10461	0.371896	0.451871
TC1300006520.hg.1	SAP18	Sin3A associated protein 18kDa	10.4116	10.3574	10.2446	10.3663	10.4082	10.3252	9.5438	9.12859	9.16498	10.3522	9.27912	2.10392	2.85044e-06	3.70298e-05
TC0100016983.hg.1	CHI3L1	chitinase 3-like 1 (cartilage glycoprotein-39)	4.98175	4.95312	5.01629	4.63994	4.7144	5.14737	3.83258	3.89375	3.78358	4.90881	3.83664	2.1026	0.000846409	0.00288338
TC0700010202.hg.1	GRID2IP	glutamate receptor, ionotropic, delta 2 (Grid2) interacting protein	4.75321	4.99587	4.84181	4.72105	4.75648	5.39072	3.86947	3.99679	3.64801	4.90986	3.83809	2.102	0.0492914	0.0826197
TC0200009813.hg.1	PSMD14	proteasome 26S subunit, non-ATPase 14	9.24776	9.23931	9.2897	9.26713	9.25496	9.28208	8.33597	8.24568	7.99377	9.26349	8.19181	2.10188	4.95771e-06	5.49809e-05
TC0800011005.hg.1	REXO1L2P	REX1, RNA exonuclease 1 homolog-like 2, pseudogene	5.30309	5.36942	5.50047	5.31214	5.40367	5.32269	3.87101	4.94375	4.07853	5.36858	4.29776	2.10062	5.42841e-07	1.15849e-05
TC1700010206.hg.1	PROCA1	protein interacting with cyclin A1	4.77566	5.38456	5.30159	5.08575	5.04313	5.18747	3.4066	4.36525	4.40546	5.12969	4.0591	2.10029	0.00057838	0.00211398
TC1100013094.hg.1	PTS	6-pyruvoyltetrahydropterin synthase	8.31848	8.36633	8.42848	8.25971	8.40314	8.1391	7.15213	7.28823	7.30834	8.31921	7.24956	2.09891	0.000110334	0.000562234
TC0500008620.hg.1	CSF2	colony stimulating factor 2 (granulocyte-macrophage)	4.41299	4.66342	4.57952	4.61792	4.68411	4.51624	3.63862	3.56029	3.32961	4.57903	3.50951	2.09874	2.25003e-06	3.1406e-05
TC0100015082.hg.1	DPH5	diphthamide biosynthesis 5	7.3812	7.40375	7.41509	7.21125	7.36452	7.35537	6.24894	5.97955	6.63111	7.3552	6.28653	2.09749	6.14908e-08	2.63771e-06
TC0600006793.hg.1	CDYL	chromodomain protein, Y-like	6.47617	6.27624	6.34783	6.27574	6.53499	6.52481	5.29317	5.33114	5.38938	6.40596	5.33789	2.09663	0.0197782	0.0383651
TC1600011322.hg.1	FAM195A	family with sequence similarity 195, member A	7.77055	7.69661	8.05482	7.86326	7.84269	7.84345	7.10748	6.33354	6.89064	7.84523	6.77722	2.09654	0.000340175	0.00138236
TC1900010286.hg.1	UQCRFS1	ubiquinol-cytochrome c reductase, Rieske iron-sulfur polypeptide 1	9.64061	9.4959	9.51787	9.65847	9.66566	9.49347	8.51824	8.61356	8.40026	9.57866	8.51069	2.09649	9.4606e-05	0.000499153
TC0700013394.hg.1	CCDC146	coiled-coil domain containing 146	4.97582	5.18366	5.24972	4.86571	5.03884	5.41158	4.36627	4.34794	3.44523	5.12089	4.05315	2.09615	0.013207	0.0273791
TC1100011259.hg.1	FOSL1	FOS-like antigen 1	8.64302	8.77681	8.8779	8.62921	8.71573	8.52444	7.3968	7.78211	7.70157	8.69452	7.62683	2.09608	2.03271e-07	5.77451e-06
TSUnmapped00000572.hg.1	RPS6KA1	ribosomal protein S6 kinase, 90kDa, polypeptide 1	7.61373	7.88397	7.68753	7.83882	7.85948	7.63142	6.4301	6.83956	6.78586	7.75249	6.68517	2.09554	3.58934e-05	0.000235642
TC1100008983.hg.1	ACAT1	acetyl-CoA acetyltransferase 1	9.69477	9.70328	9.74876	9.68435	9.73453	9.66119	8.79156	8.44166	8.68057	9.70448	8.63793	2.09442	0.000105882	0.000544072
TC0400011294.hg.1	PIGY; PYURF	phosphatidylinositol glycan anchor biosynthesis class Y; PIGY upstream reading frame	7.40368	7.40546	7.31112	7.29668	7.53601	7.3064	6.57944	5.9157	6.43583	7.37656	6.31032	2.09396	0.00593785	0.0141679
TC0600009566.hg.1	PEX7	peroxisomal biogenesis factor 7	6.3434	6.56603	6.16847	6.57044	6.60229	6.51264	5.59194	5.53442	5.05862	6.46054	5.39499	2.09297	0.000710825	0.00250136
TC0100009030.hg.1	EPHX4	epoxide hydrolase 4	6.72698	6.81948	6.77286	6.71766	6.83591	6.71965	5.57305	6.02398	5.50345	6.76542	5.70016	2.09255	2.927e-08	1.69322e-06
TC1400010615.hg.1	MNAT1	MNAT CDK-activating kinase assembly factor 1	8.53133	8.18209	7.99373	8.19255	8.2888	8.27747	7.56758	7.12151	6.84824	8.24433	7.17911	2.09248	0.0130732	0.027141
TC1100013161.hg.1	CD59	CD59 molecule, complement regulatory protein	9.2709	9.32495	9.40205	9.29428	9.38142	9.25462	8.23756	8.06664	8.46616	9.32137	8.25679	2.09156	0.0460204	0.0780396
TC1100009042.hg.1	HSPB2; C11orf52; HSPB2-C11orf52	heat shock 27kDa protein 2; chromosome 11 open reading frame 52; HSPB2-C11orf52 readthrough (NMD candidate)	6.65529	6.41901	6.65624	6.58981	6.75745	6.39661	5.76398	5.49077	5.28978	6.57907	5.51484	2.09105	0.0018063	0.00534883
TC0400012068.hg.1	PRMT9	protein arginine methyltransferase 9	6.14207	5.85735	5.67817	5.63774	5.86038	5.58468	4.9394	4.62897	4.61917	5.7934	4.72918	2.09104	0.00038489	0.00152816
TC1000006891.hg.1	VIM	vimentin	10.5861	10.6224	10.7266	10.6146	10.6495	10.5584	9.68908	9.46245	9.53546	10.6263	9.56233	2.09065	1.35135e-08	1.06558e-06
TC1900011007.hg.1	AP2S1	adaptor-related protein complex 2 sigma 1 subunit	9.54276	9.48261	9.56322	9.52234	9.62655	9.58226	8.49088	8.38124	8.59678	9.55329	8.48963	2.09022	1.59603e-06	2.45917e-05
TC0600008665.hg.1	RWDD2A	RWD domain containing 2A	6.09637	6.1524	5.95827	5.96304	5.98165	5.54563	5.30115	4.66717	4.69396	5.94956	4.88743	2.08802	0.00536631	0.0130302
TC0X00009677.hg.1	AKAP4	A kinase (PRKA) anchor protein 4	5.5606	5.58345	5.38063	5.02546	5.60327	5.15579	4.29204	4.28376	4.39281	5.38487	4.32287	2.08782	0.131297	0.18863
TC0700008659.hg.1	NFE4	nuclear factor, erythroid 4	5.06457	5.2158	5.20339	5.38522	5.32551	5.10983	4.15172	4.21104	4.10381	5.21739	4.15552	2.08763	0.000418094	0.00163294
TC0400012027.hg.1	ANAPC10	anaphase promoting complex subunit 10	7.96318	7.94537	7.89279	7.94547	8.065	8.09504	7.16014	6.89671	6.71231	7.98447	6.92305	2.08699	7.45694e-07	1.45567e-05
TC1600006488.hg.1	STUB1	STIP1 homology and U-box containing protein 1, E3 ubiquitin protein ligase	8.7841	8.64446	8.70858	8.7698	8.50927	8.81363	7.92199	7.57289	7.43841	8.70497	7.64443	2.08571	2.50186e-05	0.000178986
TC1900008634.hg.1	SIGLECL1	SIGLEC family like 1	4.82096	4.8367	4.67912	5.0631	4.8521	4.64051	3.96942	3.99668	3.29868	4.81542	3.75493	2.08564	0.00312296	0.00836847
TC2100008164.hg.1	PSMG1	proteasome (prosome, macropain) assembly chaperone 1	8.44713	8.47487	8.58082	8.42963	8.8133	8.58132	7.53918	7.20277	7.74041	8.55451	7.49412	2.0855	1.89298e-05	0.000146997
TC1000007272.hg.1	CREM	cAMP responsive element modulator	6.4653	6.52639	6.45543	6.35031	6.39609	6.42456	5.37892	5.55366	5.19719	6.43635	5.37659	2.08458	6.5271e-05	0.000376326
TC1100013226.hg.1	ALG9	ALG9, alpha-1,2-mannosyltransferase	6.12538	6.25961	6.44686	6.07569	6.36031	6.35478	5.33045	5.0582	5.24345	6.27044	5.2107	2.08455	4.73169e-06	5.30503e-05
TC1500007121.hg.1	SPATA5L1	spermatogenesis associated 5-like 1	7.78758	7.84243	7.7544	7.80785	8.02555	7.59112	6.98114	6.53789	6.70651	7.80149	6.74184	2.08442	7.18547e-05	0.000405076
TC1400009351.hg.1	SIX1	SIX homeobox 1	6.32418	6.0381	6.06811	5.92368	6.07595	6.14587	5.2027	5.15174	4.75659	6.09598	5.03701	2.08344	0.00072032	0.00252648
TC2000008279.hg.1	PCNA	proliferating cell nuclear antigen	10.4115	10.4056	10.3266	10.4537	10.5011	10.4716	9.52009	9.23697	9.35151	10.4284	9.36952	2.08326	1.51103e-07	4.75897e-06
TC1700011736.hg.1	NT5C	5, 3-nucleotidase, cytosolic	8.73191	8.74202	8.74375	8.77341	8.76662	8.78262	7.80124	7.66959	7.62287	8.75672	7.6979	2.08323	0.00223095	0.00635452
TC1700012344.hg.1	GABARAP	GABA(A) receptor-associated protein	10.3023	10.4505	10.4022	10.453	10.4532	10.3533	9.63718	9.1283	9.26539	10.4024	9.34362	2.08317	2.74239e-07	7.18733e-06
TC1400006513.hg.1	PARP2	poly(ADP-ribose) polymerase 2	7.44036	7.47355	7.32752	7.4225	7.17035	7.3652	6.72171	5.92302	6.28045	7.36658	6.30839	2.08231	0.595178	0.666388
TC0100007669.hg.1	CCDC28B	coiled-coil domain containing 28B	6.42475	6.47026	6.69067	6.2674	6.43851	6.60115	5.55214	6.0579	4.66402	6.48212	5.42469	2.08123	0.0288802	0.0527527
TC0800008062.hg.1	ZBTB10	zinc finger and BTB domain containing 10	5.38744	5.20317	5.47743	5.15562	5.49186	5.15001	4.27828	4.2383	4.24546	5.31092	4.25401	2.08047	2.92887e-08	1.69322e-06
TC0X00011204.hg.1	LAGE3	L antigen family, member 3	8.90706	8.7482	9.0069	8.96394	8.94141	8.84761	7.58909	8.14769	7.80023	8.90252	7.84567	2.08038	5.84547e-06	6.1518e-05
TC1200008873.hg.1	SH2B3	SH2B adaptor protein 3	6.95422	6.96475	7.22601	6.66358	7.10228	7.10031	5.55448	6.38118	5.9012	7.00186	5.94562	2.0795	0.0002813	0.00118161
TC0200011467.hg.1	TMEM18	transmembrane protein 18	8.82372	8.63034	8.53597	8.78562	8.8171	8.76173	7.48515	7.87716	7.64711	8.72575	7.6698	2.07908	1.41052e-05	0.000117807
TC0800011006.hg.1	REXO1L2P; REXO1L1; blarbeyby	Homo sapiens REX1, RNA exonuclease 1 homolog-like 2, pseudogene (REXO1L2P), non-coding RNA.; Synthetic construct Homo sapiens clone IMAGE:100068172, MGC:195789 REX1, RNA exonuclease 1 homolog (S. cerevisiae)-like 1 (REXO1L1) mRNA, encodes complete protein.; Transcript Identified by AceView, RefSeq ID(s) NR_003594	5.35037	5.26457	5.53918	5.39249	5.40606	5.39658	3.96367	4.85458	4.18897	5.39154	4.33574	2.07887	2.71469e-06	3.59412e-05
TC0600011381.hg.1	FLOT1	flotillin 1	8.50622	8.5599	8.4693	8.34813	8.50109	8.41537	7.54394	7.33943	7.3499	8.46667	7.41109	2.07855	0.000473963	0.00180356
TC0100011842.hg.1	WNT3A	wingless-type MMTV integration site family, member 3A	4.40386	4.14757	4.34901	4.26088	4.54619	3.89026	3.2038	3.39946	3.0295	4.2663	3.21092	2.07826	0.00142594	0.00441386
TC1600011234.hg.1	APRT	adenine phosphoribosyltransferase	9.02552	9.05435	9.19545	9.08316	9.11138	9.08342	8.20301	8.1155	7.7926	9.09221	8.03704	2.07797	8.31349e-08	3.20122e-06
TC1700009713.hg.1	STX8	syntaxin 8	6.43491	6.22175	6.30048	6.42871	6.26156	6.24245	5.3367	5.42376	5.02042	6.31498	5.26029	2.07726	7.0057e-07	1.39327e-05
TC0600014320.hg.1	TBX18	T-box 18	3.8894	4.03848	3.85657	4.04696	4.11815	3.87117	2.78012	3.15738	2.80977	3.97012	2.91576	2.0768	2.27088e-05	0.000167489
TC0100018473.hg.1	SEC22B	Salzman2013 ALT_ACCEPTOR, CDS, coding, INTERNAL, OVCODE, OVEXON best transcript NM_004892; Salzman2013 ANNOTATED, CDS, coding, OVCODE, OVEXON, UTR3 best transcript NM_004892	7.56795	7.612	7.66728	7.68577	7.60445	7.34855	6.96877	5.86205	6.75025	7.581	6.52702	2.07624	0.000118174	0.00059386
TC1900006956.hg.1	PIN1	peptidylprolyl cis/trans isomerase, NIMA-interacting 1	8.25828	8.32753	8.24064	8.49936	8.31836	8.22712	7.39324	7.39825	6.98226	8.31188	7.25792	2.07623	0.000139382	0.000678961
TC1400006691.hg.1	THTPA	thiamine triphosphatase	7.28675	7.29705	7.30304	7.26375	7.1987	7.66276	6.67273	6.07537	6.09637	7.33534	6.28149	2.07607	0.000142643	0.000691391
TC1900008341.hg.1	GIPR	gastric inhibitory polypeptide receptor	5.47024	5.25249	5.82652	5.4239	4.86828	5.28929	4.29182	4.28346	4.32902	5.35512	4.30143	2.07583	0.00503718	0.0123556
TC2000008824.hg.1	FOXS1	forkhead box S1	5.33346	5.22543	5.34713	5.13131	5.42338	5.55981	4.35921	4.18516	4.30492	5.33675	4.28309	2.07579	0.000110925	0.00056404
TC0500011984.hg.1	HINT1	histidine triad nucleotide binding protein 1	10.219	10.3919	10.4139	10.4068	10.367	10.2607	9.45689	8.94181	9.47555	10.3432	9.29142	2.07313	4.27433e-05	0.000269873
TC0200010839.hg.1	TUBA4B	tubulin, alpha 4b	6.44601	6.25024	6.36852	6.21639	6.00844	6.53174	5.19486	5.52755	5.03316	6.30356	5.25186	2.07297	0.000567833	0.00208328
TC1600011551.hg.1	TK2	thymidine kinase 2, mitochondrial	6.06557	5.9977	6.36597	5.95461	6.54618	6.26406	5.53937	5.08979	4.81433	6.19901	5.14783	2.07223	0.0013455	0.00421533
TC0200008501.hg.1	ITPRIPL1	inositol 1,4,5-trisphosphate receptor interacting protein-like 1	4.90244	5.27335	4.54581	5.20579	4.74245	4.89376	4.15351	3.58213	3.89344	4.92727	3.87636	2.07183	0.0330441	0.0590757
TC1000007748.hg.1	CDK1	cyclin-dependent kinase 1	9.4199	9.52883	9.36519	9.51653	9.40479	9.34668	8.73135	7.99247	8.41467	9.43032	8.3795	2.07171	0.978841	0.984256
TC0X00009384.hg.1	DYNLT3	dynein, light chain, Tctex-type 3	8.15963	8.05747	8.07916	8.0485	8.05158	7.98766	7.11068	6.86647	7.06475	8.064	7.01396	2.07058	1.28418e-06	2.11707e-05
TC0200015329.hg.1	GTF3C3	general transcription factor IIIC subunit 3	8.01158	8.11114	7.72937	8.05573	8.17376	8.10935	7.78005	6.63088	6.53452	8.03182	6.98182	2.07053	0.00438361	0.0110546
TC2100008095.hg.1	PIGP	phosphatidylinositol glycan anchor biosynthesis class P	9.03282	8.99925	8.9123	8.99244	8.97764	8.92841	8.13001	7.57513	8.06729	8.97381	7.92414	2.07005	1.18844e-07	4.07183e-06
TC0100013028.hg.1	EPHA2	EPH receptor A2	8.31487	8.40016	8.36567	8.45087	8.29546	8.3244	7.44979	7.23729	7.24155	8.35857	7.30954	2.06914	5.3097e-10	1.56003e-07
TC0200010805.hg.1	BCS1L	BCS1 homolog, ubiquinol-cytochrome c reductase complex chaperone	8.31282	8.24627	8.30134	8.28065	8.43745	8.37962	7.40038	7.26245	7.16964	8.32636	7.27749	2.0689	1.39191e-05	0.000116525
TC0300008331.hg.1	ABHD10	abhydrolase domain containing 10	7.71287	7.73498	7.94235	7.79305	7.85788	7.75236	6.72785	6.22581	7.2974	7.79892	6.75036	2.06846	0.0189966	0.0371277
TC0200015887.hg.1	CUL3	cullin 3	8.6639	8.82745	8.68878	8.608	8.58144	8.6423	7.99671	7.36768	7.4973	8.66864	7.62057	2.06778	0.000397308	0.00156846
TC0100010368.hg.1	DUSP12	dual specificity phosphatase 12	7.81916	7.84582	7.93499	7.87822	8.03375	7.81021	6.83293	7.03645	6.65396	7.88702	6.84111	2.06467	6.49956e-05	0.000375654
TC0400011637.hg.1	RPS26	Homo sapiens ribosomal protein S26, mRNA (cDNA clone MGC:27148 IMAGE:4807004), complete cds.; Homo sapiens ribosomal protein S26, mRNA (cDNA clone MGC:88201 IMAGE:6388128), complete cds.; Homo sapiens ribosomal protein S26, mRNA (cDNA clone MGC:104291 IMAGE:4287636), complete cds.; Homo sapiens ribosomal protein S26, mRNA (cDNA clone MGC:104292 IMAGE:6726218), complete cds.	10.9583	10.978	11.0644	10.983	11.0868	10.9419	10.0162	10.3094	9.54333	11.0021	9.95631	2.06443	1.37322e-05	0.000115547
TC0400006472.hg.1	MYL5	myosin light chain 5	6.94189	7.03054	6.80084	6.99823	7.09472	7.06083	6.13377	6.06262	5.62993	6.98784	5.94211	2.06442	9.09497e-05	0.000483922
TC0900009461.hg.1	PLGRKT	plasminogen receptor, C-terminal lysine transmembrane protein	6.53902	6.55278	6.38362	6.83643	6.53763	6.62621	5.67958	5.50692	5.41465	6.57928	5.53372	2.06418	0.00127824	0.00404182
TC0800007414.hg.1	GOLGA7	golgin A7	8.75153	8.82058	8.74868	8.65392	8.79306	8.77501	8.01888	7.39554	7.72055	8.75713	7.71166	2.06404	0.000357336	0.00143982
TC0100015894.hg.1	JTB	jumping translocation breakpoint	9.68741	9.66156	9.65098	9.74714	9.68334	9.69068	8.78583	8.65097	8.48984	9.68685	8.64221	2.06285	5.50972e-08	2.45171e-06
TC0200014978.hg.1	OLA1	Obg-like ATPase 1	10.2123	10.1847	10.1181	10.1135	10.0727	10.0746	9.58144	8.18656	9.48728	10.1293	9.08509	2.06226	0.506997	0.583913
TC1300009956.hg.1	LACC1	laccase (multicopper oxidoreductase) domain containing 1	4.97537	5.13955	5.12603	4.44596	4.85271	5.31453	4.04826	4.15932	3.58777	4.97569	3.93178	2.0618	0.001037	0.00340895
TC0200010726.hg.1	TMEM169	transmembrane protein 169	5.9938	5.55114	5.56019	5.80838	5.77789	5.9555	5.01998	4.59094	4.58145	5.77448	4.73079	2.0615	0.00157868	0.00480251
TC1900011641.hg.1	OAZ1	ornithine decarboxylase antizyme 1	11.6075	11.6024	11.5861	11.6803	11.579	11.6046	10.7004	10.437	10.5618	11.61	10.5664	2.06137	9.40563e-08	3.48414e-06
TC0400008004.hg.1	MRPS18C	mitochondrial ribosomal protein S18C	7.2729	7.01	6.85696	7.05007	7.22976	7.06278	5.90369	5.69091	6.51599	7.08041	6.03687	2.06129	0.291002	0.368813
TC0300012435.hg.1	ASTE1	asteroid homolog 1 (Drosophila)	5.68297	5.49274	5.45355	5.75518	6.22277	5.57538	5.18271	4.31976	4.46062	5.6971	4.65436	2.06013	0.00187479	0.00551575
TC1000007462.hg.1	ZNF22	zinc finger protein 22	6.95478	6.88583	6.79127	6.86149	6.89265	6.99432	6.02731	5.74796	5.78737	6.89672	5.85421	2.05981	0.000108478	0.000554225
TC0300009459.hg.1	GPR160	G protein-coupled receptor 160	8.57104	8.51849	8.55353	8.51561	8.633	8.57364	7.58522	7.1894	7.78354	8.56088	7.51939	2.05837	0.149756	0.210675
TC2000006444.hg.1	TRIB3	tribbles pseudokinase 3	8.44409	8.52202	8.74628	8.56559	8.54687	8.48635	7.66309	7.76367	7.10449	8.55187	7.51042	2.0583	8.36826e-07	1.57995e-05
TC0300014084.hg.1	CRYGS	crystallin gamma S	5.24754	5.05806	4.50086	4.94019	5.06073	5.47194	4.02234	3.9555	4.03846	5.04655	4.00543	2.05782	0.00310732	0.00833281
TC1900011469.hg.1	TMEM238	transmembrane protein 238	8.01201	8.12275	8.39646	8.09457	8.20851	8.19473	7.21153	7.06746	7.11225	8.1715	7.13042	2.05778	0.000203921	0.000911567
TC0600010021.hg.1	SYTL3	synaptotagmin-like 3	5.50665	5.43511	5.83712	6.05153	5.81537	6.07642	4.65082	4.7991	4.78838	5.78703	4.7461	2.05755	0.00195887	0.00572007
TC1100011155.hg.1	TRPT1	tRNA phosphotransferase 1	7.96108	7.73702	7.85752	7.96523	7.89648	7.90272	6.65134	6.92856	6.9576	7.88668	6.84583	2.05743	6.35108e-06	6.51449e-05
TC1700006729.hg.1	ACADVL	acyl-CoA dehydrogenase, very long chain	9.38842	9.36739	9.35054	9.33084	9.29762	9.26348	8.42161	8.1116	8.34409	9.33305	8.29243	2.05711	1.74601e-08	1.2238e-06
TC1900009394.hg.1	C19orf70	chromosome 19 open reading frame 70	8.04201	8.0491	8.11424	8.40255	8.16979	7.97845	7.60353	7.25904	6.39576	8.12602	7.08611	2.0561	0.00435694	0.0109964
TC0700013600.hg.1	ACHE	acetylcholinesterase (Yt blood group)	5.35388	5.26828	5.4636	5.68094	4.99287	5.10397	3.8626	4.63999	4.31027	5.31059	4.27095	2.05571	0.0274424	0.0504832
TC0100018207.hg.1	TSSK3	testis-specific serine kinase 3	5.17766	4.90543	5.24962	5.10389	4.62288	5.02375	3.97906	4.17899	3.76503	5.01387	3.97436	2.05553	0.000329456	0.00134799
TC0500009319.hg.1	CCNG1	cyclin G1	9.34847	9.48929	9.32478	9.2621	9.28019	9.36843	8.39085	7.8207	8.70766	9.34554	8.3064	2.055	0.000361407	0.00145294
TC1400010071.hg.1	CLMN	calmin (calponin-like, transmembrane)	7.28012	7.19199	6.97173	6.9179	7.03731	7.40381	6.35923	6.18188	5.74634	7.13381	6.09582	2.05337	0.0203071	0.0392633
TC1200007693.hg.1	IGFBP6	insulin like growth factor binding protein 6	5.42174	5.0398	5.3825	5.18171	4.90147	5.55935	4.11798	4.44158	4.06998	5.24776	4.20985	2.05326	0.00235621	0.00664073
TC1600011546.hg.1	PLLP	plasmolipin	8.02976	7.94931	8.09518	8.22653	7.9529	7.99172	7.01665	7.02441	6.96961	8.0409	7.00356	2.05245	3.94635e-06	4.6426e-05
TC1700007641.hg.1	DHRS11	dehydrogenase/reductase (SDR family) member 11	8.11588	8.12614	8.1531	8.04939	8.16441	8.09585	6.98776	7.16241	7.0904	8.11746	7.08019	2.05234	6.128e-05	0.00035852
TC0800012331.hg.1	NDUFAF6	NADH dehydrogenase (ubiquinone) complex I, assembly factor 6	7.42779	7.42775	7.61936	7.69812	7.79576	7.35643	7.17378	5.88155	6.49571	7.5542	6.51701	2.05223	6.48419e-05	0.000374961
TC0100006707.hg.1	CAMTA1	calmodulin binding transcription activator 1	10.0249	10.0139	10.1059	10.1442	10.1219	9.919	8.84523	8.94253	9.26578	10.055	9.01784	2.05213	9.87813e-05	0.000516747
TC0X00007251.hg.1	CCNB3	cyclin B3	4.43172	4.61593	4.81164	4.64629	4.51641	4.98498	3.77295	3.71302	3.40694	4.66783	3.63097	2.05175	0.00421091	0.0106958
TC2000006894.hg.1	KIZ	kizuna centrosomal protein	4.94813	4.98059	5.24419	5.20201	4.81359	4.55767	4.14675	3.99621	3.62072	4.9577	3.92123	2.0512	0.0075776	0.0173396
TC1400008415.hg.1	ZFYVE21	zinc finger, FYVE domain containing 21	7.95818	8.10472	8.01688	8.04469	8.26734	7.95157	7.45577	6.65812	6.94856	8.05723	7.02082	2.05112	2.2308e-06	3.12516e-05
TC0100013348.hg.1	SYF2	SYF2 pre-mRNA-splicing factor	8.46632	8.21229	8.24501	8.2443	8.22987	8.39858	7.46725	6.7952	7.52927	8.2994	7.26391	2.04981	0.991375	0.993691
TC0100012813.hg.1	PIK3CD-AS2	PIK3CD antisense RNA 2	5.69677	5.4554	5.84791	5.78783	5.45227	5.60946	4.43233	4.76949	4.61739	5.64161	4.6064	2.0494	0.000178175	0.000822712
TC1100008664.hg.1	C11orf73	chromosome 11 open reading frame 73	8.6413	8.62898	8.63391	8.7224	8.70338	8.39455	7.74172	7.13438	7.88087	8.62075	7.58566	2.04925	0.000401619	0.00158286
TC0X00011325.hg.1	MCTS1	malignant T-cell amplified sequence 1	7.65887	7.45437	7.34352	7.66861	7.56498	7.66561	6.78245	6.19639	6.5969	7.55933	6.52524	2.04781	0.00025451	0.00108631
TC1100013001.hg.1	CLP1	cleavage and polyadenylation factor I subunit 1	6.50885	6.21873	6.20427	6.20863	6.17811	6.48466	5.46051	5.43006	4.91193	6.30054	5.2675	2.04634	0.000637477	0.0022883
TC1200007864.hg.1	NXPH4	neurexophilin 4	6.16043	5.78457	6.17196	6.3518	6.32696	5.92478	4.90269	5.37948	4.98081	6.12008	5.08766	2.04546	0.0110393	0.0236644
TC1400010019.hg.1	MOAP1	modulator of apoptosis 1	6.73485	6.66336	6.54671	6.60412	6.63904	6.46282	5.03848	6.0185	5.67288	6.60848	5.57662	2.04467	7.094e-06	7.09334e-05
TC1000007698.hg.1	CISD1	CDGSH iron sulfur domain 1	9.40222	9.28738	9.29484	9.34979	9.47164	9.32714	8.42655	8.3063	8.24103	9.3555	8.32462	2.04327	3.4387e-05	0.000228268
TC0800010949.hg.1	SNX16	sorting nexin 16	6.62676	6.45275	6.64104	6.37707	6.68351	6.62043	5.82192	4.79559	5.9909	6.56693	5.53614	2.04314	0.535815	0.610725
TC1800007096.hg.1	FHOD3	formin homology 2 domain containing 3	4.82946	4.38144	4.74706	5.09923	4.60281	5.02837	4.15583	3.50124	3.59609	4.78139	3.75105	2.04251	0.00481013	0.0119159
TC1100013042.hg.1	SSSCA1	Sjogren syndrome/scleroderma autoantigen 1	7.97267	8.09738	8.28375	8.11577	8.11862	8.1882	7.18461	6.96336	7.14933	8.1294	7.0991	2.04244	1.65907e-05	0.000133272
TC2100006922.hg.1	EVA1C	eva-1 homolog C (C. elegans)	7.74254	7.98153	7.74915	7.84477	7.86132	8.04825	6.90982	6.8372	6.77809	7.87126	6.8417	2.0414	5.096e-06	5.61371e-05
TC0400010048.hg.1	ZNF518B	zinc finger protein 518B	4.47941	4.6219	4.31302	4.79291	4.41208	4.30717	3.3894	3.69754	3.28837	4.48775	3.45843	2.04105	0.000769757	0.00266673
TC1700009489.hg.1	ITGAE	integrin alpha E	7.56464	7.0946	7.23915	7.44924	7.46483	7.34862	6.25598	6.39902	6.33802	7.36018	6.33101	2.04085	3.35941e-05	0.000224391
TC1700007634.hg.1	ZNHIT3	zinc finger, HIT-type containing 3	7.8575	7.91198	7.98569	7.94048	8.03248	7.74064	6.90486	6.94159	6.80403	7.91146	6.88349	2.03915	0.00278397	0.00760935
TC1500009236.hg.1	MFAP1	microfibrillar associated protein 1	7.60204	7.61091	7.6995	7.52608	7.66279	7.73498	6.65799	6.57478	6.60255	7.63938	6.61177	2.03865	1.04666e-06	1.84006e-05
TC0800011007.hg.1	REXO1L4P	REX1, RNA exonuclease 1 homolog-like 4, pseudogene	5.41592	5.38921	5.50246	5.33014	5.35457	5.32462	3.93506	4.95108	4.19039	5.38615	4.35884	2.03823	1.2024e-07	4.08702e-06
TC1600008128.hg.1	CMTM3	CKLF-like MARVEL transmembrane domain containing 3	4.44129	4.79574	4.60788	4.57115	4.75359	4.81157	3.3093	3.91821	3.68221	4.66354	3.63657	2.03773	0.000614918	0.00222183
TC0600010008.hg.1	GTF2H5	general transcription factor IIH subunit 5	7.4823	7.69863	7.55365	7.4852	7.65028	7.73976	6.83139	6.3593	6.53344	7.60164	6.57471	2.03768	9.24675e-06	8.60271e-05
TC0X00006704.hg.1	REPS2	RALBP1 associated Eps domain containing 2	6.18485	6.27338	5.95856	6.217	6.2734	6.49001	5.77744	4.91288	4.92987	6.23287	5.20673	2.03656	0.000161627	0.000764911
TC0300006566.hg.1	CRELD1	cysteine rich with EGF-like domains 1	5.77592	5.72107	5.66079	5.84906	5.77269	5.46009	5.21439	4.41526	4.41262	5.7066	4.68076	2.03615	0.0342122	0.0608394
TC0200007195.hg.1	TTC27; MIR4765	tetratricopeptide repeat domain 27; microRNA 4765	7.12228	6.89388	6.85202	6.91809	6.96206	7.11762	6.30638	5.43023	6.11898	6.97766	5.95186	2.03608	2.54104e-05	0.000181124
TC0600007610.hg.1	MSH5; MSH5-SAPCD1; SAPCD1	mutS homolog 5; MSH5-SAPCD1 readthrough (NMD candidate); suppressor APC domain containing 1	5.31251	5.36464	5.28569	5.41227	5.31504	5.33616	4.63675	3.74905	4.55036	5.33772	4.31205	2.0359	7.93365e-07	1.52337e-05
TC0700007352.hg.1	BLVRA	biliverdin reductase A	7.7277	7.67587	7.6126	7.72057	7.59636	7.75209	6.52389	6.73864	6.70329	7.68086	6.65527	2.03579	7.98735e-07	1.52958e-05
TC0200009317.hg.1	AMER3	APC membrane recruitment protein 3	4.31575	4.25691	4.2433	4.14633	4.02215	4.67253	3.28803	3.55141	2.91427	4.27616	3.25123	2.03486	0.00109293	0.00356141
TC0700007267.hg.1	YAE1D1	Yae1 domain containing 1	6.95831	6.82051	6.88743	7.05721	6.8926	6.92424	5.9904	5.70245	6.00424	6.92338	5.89903	2.03405	2.21443e-07	6.14803e-06
TC0500007677.hg.1	MARVELD2	Transcript Identified by AceView, Entrez Gene ID(s) 153562	5.50327	5.85602	5.08416	5.45804	5.86902	4.87449	4.5731	4.52018	4.15636	5.44083	4.41655	2.03395	0.0564166	0.092566
TC0500009100.hg.1	SMIM3	small integral membrane protein 3	7.82828	7.85024	7.82612	7.78221	7.47922	7.56012	6.78744	7.02351	6.27993	7.72103	6.69696	2.03365	0.000378298	0.00150673
TC1200012161.hg.1	TRIAP1	TP53 regulated inhibitor of apoptosis 1	7.46317	7.15492	7.24654	7.42758	7.48066	7.34185	6.34434	6.25778	6.38346	7.35245	6.32853	2.03345	0.00446628	0.0112196
TC0900007733.hg.1	IDNK	idnK, gluconokinase homolog (E. coli)	5.52211	4.95846	5.1111	5.29879	4.78661	5.07122	4.1075	4.51437	3.68512	5.12472	4.10233	2.03128	0.00184196	0.00543567
TC0300008002.hg.1	CHMP2B	charged multivesicular body protein 2B	9.65206	9.57106	9.51769	9.4694	9.59396	9.5221	8.70335	8.34089	8.55295	9.55438	8.5324	2.0307	1.27516e-06	2.11194e-05
TC1200012798.hg.1	ATP5G2	ATP synthase, H+ transporting, mitochondrial Fo complex subunit C2 (subunit 9)	10.839	10.9365	10.8818	10.9375	10.8597	10.7819	9.77727	9.9018	9.87619	10.8727	9.85176	2.0293	0.000550914	0.00203383
TC1900009872.hg.1	RASAL3	RAS protein activator like 3	7.57782	7.27975	7.53822	7.52138	7.2072	7.78129	6.34184	6.67034	6.37869	7.48428	6.46362	2.02884	0.00292159	0.0079129
TC0500011523.hg.1	LNPEP	Memczak2013 ANTISENSE, coding, INTERNAL, UTR3 best transcript NM_175920	4.40786	4.79449	4.26435	4.23776	4.38437	4.09903	3.10545	3.50191	3.42469	4.36464	3.34402	2.0288	0.0077105	0.0175968
TC0300006968.hg.1	CMTM7	CKLF-like MARVEL transmembrane domain containing 7	9.251	9.22347	9.30614	9.37331	9.41535	9.13617	8.26921	8.24292	8.28096	9.28424	8.26436	2.02775	0.0306253	0.0554352
TSUnmapped00000732.hg.1	SLC37A4	solute carrier family 37 (glucose-6-phosphate transporter), member 4 [Source:HGNC Symbol;Acc:HGNC:4061]	8.53124	8.56332	8.57707	8.53902	8.47765	8.46824	7.76317	7.32128	7.43466	8.52609	7.50637	2.02753	3.64782e-06	4.41526e-05
TC1700011298.hg.1	TUBD1	tubulin, delta 1	6.51052	6.80578	6.52777	6.78298	6.5931	6.68127	6.08572	5.04962	5.75816	6.65024	5.63117	2.02661	0.112974	0.1665
TC1900011745.hg.1	ARHGEF1	Rho guanine nucleotide exchange factor 1	6.32697	6.6841	6.57617	6.61209	6.64967	6.4508	5.37109	5.60198	5.61985	6.54997	5.53097	2.02651	0.000322948	0.00132592
TC1700006696.hg.1	FAM64A	family with sequence similarity 64, member A	7.53206	7.56142	7.75381	7.58181	7.54272	7.59229	6.53074	6.6664	6.52885	7.59402	6.57533	2.02607	0.000145819	0.000704556
TC2200007906.hg.1	BID	BH3 interacting domain death agonist	7.68701	7.52343	7.93562	7.89074	8.09048	7.71878	6.91061	6.77627	6.68053	7.80768	6.78914	2.02587	0.0448827	0.0763519
TC0300009139.hg.1	TM4SF4	transmembrane 4 L six family member 4	5.97391	5.82097	5.8498	6.20594	5.53398	5.88865	4.68217	4.89571	5.00316	5.87887	4.86035	2.02585	0.00170454	0.00510813
TC0500008784.hg.1	REEP2	receptor accessory protein 2	5.01655	5.27474	4.87406	5.19645	5.12286	5.48807	4.11724	4.33488	3.98079	5.16212	4.1443	2.02486	0.0213893	0.0409862
TC0600009626.hg.1	ABRACL	ABRA C-terminal like	8.62331	8.90283	8.59728	8.74693	8.8685	8.71733	7.75547	7.80559	7.61375	8.7427	7.72494	2.02477	0.000158934	0.000754831
TC0300011455.hg.1	FRMD4B	FERM domain containing 4B	5.57627	5.67743	5.32169	5.29522	5.4421	5.48793	4.40201	4.3346	4.61259	5.46677	4.44974	2.02376	0.004338	0.0109576
TC0800007653.hg.1	MRPL15	mitochondrial ribosomal protein L15	8.59318	8.65858	8.64814	8.57814	8.54974	8.65073	7.58431	7.62986	7.57501	8.61308	7.59639	2.02327	1.00727e-06	1.7884e-05
TC0600007512.hg.1	TRIM15	tripartite motif containing 15	7.11318	7.19707	7.28822	7.08932	7.20707	6.94905	6.448	6.14148	5.78416	7.14065	6.12455	2.02245	0.00029541	0.00123268
TC2200008099.hg.1	YDJC	YdjC homolog (bacterial)	8.2348	8.32842	8.30278	8.3176	8.33917	8.12007	7.50084	7.03657	7.23635	8.27381	7.25792	2.02215	0.00037722	0.00150383
TC1600010616.hg.1	TRADD	TNFRSF1A-associated via death domain	6.07206	5.84392	6.27695	5.99721	6.14098	6.00352	4.9669	5.25417	4.89876	6.05577	5.03995	2.02206	0.000733515	0.00256437
TC1500007735.hg.1	LRRC49	leucine rich repeat containing 49	5.91835	6.0147	6.26834	6.09536	6.06803	5.97531	5.04076	5.18041	4.90171	6.05668	5.04096	2.02191	1.50407e-05	0.000123931
TC1900009116.hg.1	R3HDM4	R3H domain containing 4	7.72258	7.75423	7.87937	7.75035	7.76534	7.73013	6.70037	6.70012	6.85421	7.767	6.75156	2.02152	0.00140065	0.00435315
TC1900006655.hg.1	MRPL54	mitochondrial ribosomal protein L54	6.96347	6.69356	7.26338	6.93076	6.96113	6.84755	6.1963	5.69294	5.89677	6.94331	5.92867	2.0204	0.00140105	0.00435377
TC1100009234.hg.1	TRAPPC4; MIR3656	trafficking protein particle complex 4; microRNA 3656	9.3636	9.25972	9.35904	9.38666	9.30805	9.32279	8.38032	8.21828	8.35847	9.33331	8.31902	2.0199	2.22146e-07	6.1558e-06
TC1800007829.hg.1	HSBP1L1	heat shock factor binding protein 1-like 1	8.67468	8.61664	8.65103	8.84929	8.76563	8.71845	7.78253	7.69326	7.62341	8.71262	7.69973	2.01795	2.20459e-06	3.11079e-05
TC0700010831.hg.1	MPLKIP	M-phase specific PLK1 interacting protein	8.60462	8.43854	8.33896	8.49502	8.56299	8.46656	7.64521	7.37129	7.40122	8.48445	7.47257	2.01653	0.000384158	0.00152587
TC1100013172.hg.1	INTS5	integrator complex subunit 5	5.90507	5.96365	5.99582	6.17462	5.62522	5.88788	5.02253	4.97848	4.7402	5.92538	4.91373	2.01621	0.000281707	0.00118263
TC1300008688.hg.1	FOXO1	forkhead box O1	7.14475	7.19193	7.02753	7.16162	7.10769	7.08237	6.08395	6.27901	5.96133	7.11931	6.1081	2.01561	6.75196e-05	0.000385867
TC1800007471.hg.1	PMAIP1	phorbol-12-myristate-13-acetate-induced protein 1	6.39303	6.44309	6.57855	6.20496	6.30375	6.49666	5.2847	5.62484	5.26718	6.40334	5.39224	2.01545	0.000275435	0.00116153
TC0200015865.hg.1	SCG2	secretogranin II	4.67385	4.95213	4.64271	4.48655	4.58323	4.49156	3.81957	3.41762	3.64573	4.63834	3.62764	2.01489	0.779202	0.825381
TC1100007026.hg.1	ZDHHC13	zinc finger, DHHC-type containing 13	7.16747	7.27539	7.11932	7.02267	7.14055	7.18885	6.40308	5.66769	6.35434	7.15237	6.1417	2.01485	1.66763e-05	0.00013366
TC1400010620.hg.1	SNAPC1	small nuclear RNA activating complex polypeptide 1	6.76731	6.71419	6.89927	6.62417	7.05444	6.8237	5.90179	5.79069	5.71737	6.81385	5.80329	2.0147	0.0230096	0.0435386
TC0600014069.hg.1	TMEM14B	transmembrane protein 14B	8.68338	8.55239	8.43193	8.62822	8.67614	8.67637	7.46575	7.8102	7.52035	8.60807	7.59877	2.01294	1.15034e-06	1.96125e-05
TC1000010768.hg.1	EGR2	early growth response 2	5.35868	5.24612	5.30203	5.11727	5.50146	5.4565	4.41264	4.31125	4.23923	5.33034	4.32104	2.01294	0.000520436	0.00194533
TC0700009066.hg.1	FLNC	filamin C, gamma	7.08423	7.43584	7.55638	7.27447	7.50904	7.47258	6.36527	6.55048	6.22377	7.38876	6.37984	2.0124	0.028372	0.0519704
TC0600011822.hg.1	MRPS10	mitochondrial ribosomal protein S10	8.89359	9.02489	8.90556	8.9625	8.96799	8.95793	8.27605	7.31153	8.24559	8.95208	7.94439	2.01069	6.84993e-08	2.84173e-06
TC1200010740.hg.1	KRT80	keratin 80, type II	6.40268	6.24251	6.67777	7.07481	6.74409	6.51136	5.60904	5.80567	5.38907	6.60887	5.60126	2.01057	0.16895	0.233633
TC0100013428.hg.1	MAP3K6	mitogen-activated protein kinase kinase kinase 6	5.37796	5.08359	5.22271	5.11824	5.2215	5.34426	4.52049	4.85116	3.28992	5.22804	4.22052	2.01046	6.99118e-05	0.000396685
TC0700012293.hg.1	TMEM168	transmembrane protein 168	6.64342	6.45181	6.36159	6.478	6.68188	6.51556	6.31099	4.80361	5.42912	6.52204	5.51457	2.01039	0.00182781	0.00540356
TC1500009460.hg.1	FAM214A	family with sequence similarity 214, member A	5.10649	4.90312	4.84906	4.99707	5.13988	5.02808	3.98953	4.15707	3.84606	5.00395	3.99755	2.00889	1.54939e-05	0.000126837
TC1900007228.hg.1	AC006128.2; AKAP8L	Memczak2013 ANTISENSE, coding, INTERNAL, intronic best transcript NM_014371; TEC	5.22739	5.55909	5.37976	5.53157	5.3582	5.35181	4.5346	4.55246	4.09832	5.4013	4.39513	2.00858	6.03441e-05	0.000353794
TC0200010362.hg.1	COQ10B	coenzyme Q10B	7.91694	7.81608	7.56792	7.74169	7.65064	7.67843	6.81667	6.19427	7.15722	7.72862	6.72272	2.00819	2.89078e-06	3.74179e-05
TC0100015872.hg.1	S100A14	S100 calcium binding protein A14	9.91732	10.017	9.88115	9.91662	9.91854	9.88403	8.96519	9.00036	8.78572	9.92245	8.91709	2.00744	4.2388e-08	2.07647e-06
TC0200010818.hg.1	WNT10A	wingless-type MMTV integration site family, member 10A	5.8489	5.91756	5.60401	5.73714	5.97477	6.11006	5.32679	4.71902	4.53557	5.86541	4.86046	2.00687	0.00155626	0.00474128
TC1900011713.hg.1	PSENEN	presenilin enhancer gamma secretase subunit	9.93465	9.97597	10.1914	10.035	10.0269	9.81536	8.83372	8.93108	9.21007	9.99656	8.99163	2.00685	4.91223e-05	0.000300592
TC1900010707.hg.1	SERTAD3	SERTA domain containing 3	7.09237	7.09796	7.16694	7.21374	7.31738	7.1024	6.3845	6.01303	6.0835	7.16513	6.16034	2.00665	0.00254675	0.00708442
TC0300014092.hg.1	TM4SF19-TCTEX1D2	TM4SF19-TCTEX1D2 readthrough (NMD candidate)	4.92005	5.4219	4.98277	5.25652	5.19234	5.17109	4.12921	4.12272	4.20638	5.15745	4.15277	2.00649	0.000242168	0.00104465
TC0X00011389.hg.1	NKAP	NFKB activating protein	6.17829	6.11207	5.96593	5.90008	6.19085	5.9002	5.58484	4.57899	4.946	6.04124	5.03661	2.00643	0.000457314	0.00175253
TC1100006492.hg.1	PNPLA2	patatin-like phospholipase domain containing 2	7.25387	7.38088	7.35715	7.2394	7.20088	7.13421	6.19264	6.64487	5.93212	7.26107	6.25654	2.00628	0.00201232	0.00584274
TC0300006577.hg.1	BRK1	BRICK1, SCAR/WAVE actin-nucleating complex subunit	8.84134	8.71343	8.68161	8.85082	8.82377	8.62453	8.22385	7.49887	7.53176	8.75592	7.75149	2.00614	2.11097e-06	3.01238e-05
TSUnmapped00000344.hg.1	FBL	fibrillarin	10.2865	10.2787	10.2136	10.3272	10.2738	10.3105	9.10483	9.45041	9.28003	10.2817	9.27842	2.00458	4.6031e-08	2.19394e-06
TC0300010916.hg.1	TMEM158	transmembrane protein 158 (gene/pseudogene)	6.01343	5.95001	5.77977	5.70725	5.712	5.49629	4.422	5.04161	4.85588	5.77646	4.77316	2.00458	0.0168643	0.0336377
TC1400008689.hg.1	PSMB5	proteasome subunit beta 5	9.82607	9.85862	9.9286	9.831	9.81387	9.75975	8.98965	8.88902	8.62077	9.83632	8.83315	2.0044	1.72561e-07	5.16191e-06
TC1100011751.hg.1	NARS2	asparaginyl-tRNA synthetase 2, mitochondrial (putative)	7.7335	7.68881	7.74338	7.69496	7.73455	7.58963	6.87155	6.40627	6.80532	7.69747	6.69438	2.00429	0.000567776	0.00208328
TC0100014023.hg.1	GPBP1L1	GC-rich promoter binding protein 1-like 1	8.32392	8.47929	8.25873	8.37088	8.38295	8.36428	7.54171	6.94783	7.59148	8.36334	7.36034	2.00416	0.0377613	0.0660337
TC1700007949.hg.1	ARL4D	ADP-ribosylation factor like GTPase 4D	5.3838	4.73163	5.11938	4.76769	4.93565	4.71668	3.71792	3.98416	4.12009	4.94247	3.94072	2.00243	0.246241	0.320917
TC2200008630.hg.1	TST	thiosulfate sulfurtransferase (rhodanese)	8.22919	8.19742	8.40907	8.26622	8.32553	8.30141	7.27192	7.43436	7.15317	8.28814	7.28648	2.0023	1.16393e-06	1.97813e-05
TC1900010665.hg.1	EID2	EP300 interacting inhibitor of differentiation 2	6.74147	6.76608	6.7464	6.76123	6.70733	6.65598	5.91761	5.92353	5.34452	6.72975	5.72855	2.00166	2.11286e-07	5.93927e-06
TC0100016685.hg.1	TRMT1L	tRNA methyltransferase 1 like	7.29334	7.23592	7.32387	7.38059	7.56779	7.42376	6.45829	5.9669	6.68775	7.37088	6.37098	1.99985	0.000207401	0.0009227
TC1000007990.hg.1	DDIT4	DNA damage inducible transcript 4	11.4234	11.4961	11.4482	11.502	11.43	11.3743	10.6056	10.3588	10.3765	11.4457	10.4469	1.99824	3.60342e-07	8.70767e-06
TC0100008582.hg.1	FOXD3	forkhead box D3	5.35507	5.07115	4.92126	5.41114	5.1763	5.21152	4.44547	4.21095	3.9223	5.19107	4.1929	1.99746	0.00384449	0.00993813
TC1000012454.hg.1	ANXA8L1; ANXA8	annexin A8-like 1; annexin A8	5.292	5.08774	5.15155	5.13729	4.93125	5.56292	4.43562	4.01651	4.13577	5.19379	4.19596	1.99699	0.0371322	0.0651354
TC0400011005.hg.1	RASSF6	Ras association (RalGDS/AF-6) domain family member 6	5.41384	5.26476	5.31586	4.96357	5.47545	4.89834	4.25038	3.969	4.45507	5.22197	4.22482	1.99606	0.0287772	0.0525914
TC0300008551.hg.1	FAM162A	family with sequence similarity 162, member A	9.78793	9.78644	9.68851	9.88424	9.87012	9.84315	8.80005	8.85008	8.78864	9.81006	8.81293	1.99604	1.04097e-05	9.38887e-05
TC2000010035.hg.1	SOX18	SRY box 18	5.65491	5.24518	5.33437	5.61182	5.42533	5.52577	4.35308	4.59965	4.45455	5.46623	4.46909	1.99604	0.000224076	0.000981414
TC0700008557.hg.1	MOSPD3	motile sperm domain containing 3	6.59382	6.47415	6.66394	6.50153	6.78542	6.74978	5.53007	5.83302	5.5319	6.62811	5.63167	1.99507	0.00123446	0.00393085
TC1000009145.hg.1	BTBD16	BTB (POZ) domain containing 16	5.92586	5.79285	5.79876	5.60543	5.75883	5.72383	4.50992	5.14302	4.66493	5.76759	4.77262	1.99304	5.04981e-06	5.58223e-05
TC0600011377.hg.1	NRM	nurim (nuclear envelope membrane protein)	7.50334	7.38003	7.59391	7.60415	7.6653	7.57152	6.76353	6.52912	6.38162	7.55304	6.55809	1.99301	0.000591784	0.00215129
TC0400010260.hg.1	SEPSECS	Sep (O-phosphoserine) tRNA:Sec (selenocysteine) tRNA synthase	6.60997	6.55043	6.53726	6.41478	6.64077	6.78552	5.50212	5.89242	5.39139	6.58979	5.59531	1.99236	0.00880325	0.0196334
TC0100009998.hg.1	LCE2D	late cornified envelope 2D	5.09404	5.12901	5.00722	5.16465	5.13423	4.98527	3.90659	4.37475	3.99249	5.08574	4.09128	1.99233	0.00084341	0.00287508
TC0100013629.hg.1	YARS	tyrosyl-tRNA synthetase	9.91212	9.79413	9.93037	9.93514	9.85842	9.80842	9.01444	8.72021	8.90203	9.8731	8.87889	1.99198	0.158207	0.220726
TC1900008551.hg.1	BCL2L12	BCL2-like 12 (proline rich)	8.3327	8.23544	8.42459	8.43505	8.42349	8.30768	7.50193	7.31308	7.28197	8.35982	7.36566	1.99193	6.41795e-05	0.000371732
TC0100016290.hg.1	TADA1	transcriptional adaptor 1	6.95317	6.78252	7.07218	7.0274	6.79653	7.02835	6.01877	5.69064	6.13973	6.94336	5.94971	1.99121	0.0754679	0.118573
TC2200009303.hg.1	MAPK8IP2	mitogen-activated protein kinase 8 interacting protein 2	4.98581	4.83231	4.46788	4.85535	5.00597	4.71234	3.49644	4.38833	3.56438	4.80994	3.81638	1.99109	0.00182814	0.0054038
TC0700012047.hg.1	IFT22	intraflagellar transport 22	7.54314	7.44515	7.55358	7.47802	7.55882	7.46588	6.40444	6.98428	6.15354	7.50743	6.51409	1.99079	1.55613e-07	4.85821e-06
TC0200016732.hg.1	MZT2A; MIR4784	mitotic spindle organizing protein 2A; microRNA 4784	9.55871	9.54279	9.76759	9.69318	9.63711	9.5696	8.56213	8.88714	8.45606	9.62816	8.63511	1.99039	5.70252e-05	0.000336728
TC0400007597.hg.1	THEGL	theg spermatid protein-like	4.3677	4.23325	4.07203	4.01245	3.68546	4.50404	3.25791	3.22673	2.97388	4.14582	3.15284	1.99029	0.00379187	0.00982816
TC0900006969.hg.1	CHMP5	charged multivesicular body protein 5	9.17335	9.22041	9.27558	9.31344	9.20115	9.27186	8.54686	8.17277	8.03001	9.24263	8.24988	1.98998	0.326872	0.405785
TC0600009002.hg.1	C6orf203	chromosome 6 open reading frame 203	7.33511	7.48188	7.25865	7.39518	7.44693	7.35328	6.56112	6.26165	6.33639	7.3785	6.38639	1.98911	1.03667e-06	1.82699e-05
TC0600011067.hg.1	TDP2	tyrosyl-DNA phosphodiesterase 2	7.547	7.47413	7.38427	7.51437	7.48656	7.48598	6.45681	6.30664	6.70735	7.48205	6.49027	1.98864	2.07491e-06	2.97279e-05
TC0100013636.hg.1	RNF19B	ring finger protein 19B	8.6346	8.5124	8.72253	8.64564	8.5889	8.65028	7.52615	7.62895	7.74749	8.62573	7.63419	1.9883	0.00112765	0.00365587
TC1400010725.hg.1	MDP1; NEDD8-MDP1; NEDD8; CHMP4A	magnesium-dependent phosphatase 1; NEDD8-MDP1 readthrough; neural precursor cell expressed, developmentally down-regulated 8; charged multivesicular body protein 4A	6.14091	6.07998	6.04235	6.19534	6.07841	5.82788	4.86205	5.34478	5.0012	6.06081	5.06934	1.98821	2.33848e-05	0.000171063
TC0500007610.hg.1	ERBB2IP	erbb2 interacting protein	9.04583	9.03482	8.91401	9.00257	9.12182	9.09075	8.48524	7.60286	8.04303	9.03497	8.04371	1.98791	3.09236e-05	0.000210689
TSUnmapped00000626.hg.1	FMN1	formin 1	4.90981	5.01779	5.35282	5.2123	5.07923	5.02761	4.25	4.19613	3.88251	5.09993	4.10954	1.98671	0.000184942	0.000845584
TC0100018233.hg.1	FPGT	fucose-1-phosphate guanylyltransferase	6.64082	6.68795	6.48648	6.45775	6.57046	6.74116	5.84729	5.45614	5.51828	6.59744	5.60724	1.98646	0.000717035	0.0025199
TC1300006699.hg.1	ATP5EP2	ATP synthase, H+ transporting, mitochondrial F1 complex, epsilon subunit pseudogene 2	8.32736	8.34804	8.43862	8.50971	8.58654	8.31567	7.59135	7.18605	7.51858	8.42099	7.43199	1.9848	0.0224572	0.0426402
TC0100008787.hg.1	ST6GALNAC5	ST6 (alpha-N-acetyl-neuraminyl-2,3-beta-galactosyl-1,3)-N-acetylgalactosaminide alpha-2,6-sialyltransferase 5	5.20189	5.23004	5.0273	5.45399	5.05451	4.86558	4.23281	4.4999	3.71739	5.13888	4.15004	1.9846	0.00289497	0.00785002
TC1700012239.hg.1	TBC1D3K	TBC1 domain family, member 3K	6.62056	6.59795	6.51168	6.48084	6.27741	6.38331	5.38018	5.61407	5.47582	6.47863	5.49003	1.98426	3.60308e-05	0.000236399
TC0500007465.hg.1	GPBP1	GC-rich promoter binding protein 1	8.54772	8.76549	8.65786	8.54137	8.52479	8.59967	7.92876	7.22782	7.69772	8.60615	7.6181	1.98351	0.0028832	0.00782275
TC0300008506.hg.1	LRRC58	Memczak2013 ANTISENSE, CDS, coding, INTERNAL, intronic, UTR3 best transcript NM_001099678	5.16793	5.73016	5.26416	5.39309	5.5425	5.37795	4.97845	4.28199	4.01391	5.41263	4.42479	1.98322	0.00329147	0.00873597
TC0500012203.hg.1	PAIP2; CTB-43P18.1	poly(A) binding protein interacting protein 2 [Source:EntrezGene;Acc:51247]; novel transcript, antisense to PAIP2	7.15438	7.14423	6.80045	6.88221	7.21832	7.16356	6.64712	5.47866	6.09271	7.06053	6.07283	1.98301	0.0560534	0.0920476
TC1300007706.hg.1	MIR17HG; MIR17; MIR18A; MIR19A; MIR19B1; MIR20A; MIR92A1	miR-17-92 cluster host gene; microRNA 17; microRNA 18a; microRNA 19a; microRNA 19b-1; microRNA 20a; microRNA 92a-1	6.49412	6.07883	6.0832	6.10302	6.24563	6.0123	5.04876	5.00624	5.49063	6.16952	5.18188	1.98294	0.000104548	0.000538378
TC0100017666.hg.1	ABCB10	ATP binding cassette subfamily B member 10	7.28007	6.93198	6.89789	6.96804	6.99997	7.03332	6.38099	5.87308	5.83889	7.01855	6.03099	1.98283	0.00841397	0.0189065
TC2200007544.hg.1	BIK	BCL2-interacting killer (apoptosis-inducing)	8.17704	8.03738	8.05547	8.08212	8.17298	7.83531	7.05834	7.14565	7.01481	8.06005	7.07293	1.98222	0.000451272	0.00173426
TC0200008573.hg.1	UNC50	unc-50 homolog (C. elegans)	6.68298	6.70351	6.5683	6.65313	6.88643	6.8361	5.57786	5.69798	5.93074	6.72174	5.73553	1.98098	4.44357e-05	0.000278509
TC0100010148.hg.1	LAMTOR2	late endosomal/lysosomal adaptor, MAPK and MTOR activator 2	8.84326	8.71312	8.76533	8.79982	8.81435	8.77652	7.76795	7.91494	7.71533	8.7854	7.7994	1.98068	1.31759e-06	2.15945e-05
TC0200010284.hg.1	MYO1B	myosin IB	7.57584	7.8746	7.69906	7.73353	7.3984	7.69823	7.09741	6.37104	6.56528	7.66328	6.67791	1.97982	0.00150699	0.00461675
TC1900008432.hg.1	EHD2	EH domain containing 2	9.73907	9.80584	9.93665	9.80739	9.78596	9.81696	8.82777	8.89876	8.76396	9.81531	8.83016	1.97952	0.00161266	0.00488466
TC0100011592.hg.1	KCTD3	potassium channel tetramerization domain containing 3	7.74692	7.86632	7.82713	7.75929	7.76713	7.72576	6.92085	6.78126	6.68878	7.78209	6.79696	1.97949	6.6468e-05	0.000381382
TC0900007977.hg.1	CARD19	caspase recruitment domain family, member 19	7.72062	7.93206	7.88406	7.71328	7.72583	7.77371	7.19271	6.6968	6.53105	7.79159	6.80685	1.97896	5.50532e-05	0.000328451
TC0700007477.hg.1	UPP1	uridine phosphorylase 1	6.89896	6.8187	6.75732	6.85757	6.55537	6.65872	5.85267	6.10082	5.36573	6.75777	5.77307	1.97891	5.55185e-05	0.000330491
TC0600014189.hg.1	LTV1	LTV1 ribosome biogenesis factor	8.21241	8.21263	8.32552	8.24362	8.37457	8.33934	7.46196	7.29967	7.13889	8.28468	7.30018	1.97863	2.20852e-06	3.11224e-05
TSUnmapped00000747.hg.1	CCDC84	coiled-coil domain containing 84	4.65045	4.74098	4.62849	4.31822	4.86051	4.90054	3.56274	3.71185	3.82377	4.6832	3.69945	1.97759	0.00667739	0.0156094
TC1100011719.hg.1	CLNS1A	chloride channel, nucleotide-sensitive, 1A	10.1389	10.122	10.0961	10.1278	10.0571	10.0208	9.33083	8.87178	9.12862	10.0938	9.11041	1.97708	2.69751e-07	7.08154e-06
TC0100011736.hg.1	DEGS1	delta(4)-desaturase, sphingolipid 1	7.50874	7.54941	7.61141	7.39793	7.49627	7.30164	6.81934	6.24103	6.42338	7.47757	6.49458	1.97655	7.09181e-05	0.000401015
TC1000008769.hg.1	TAF5	TAF5 RNA polymerase II, TATA box binding protein (TBP)-associated factor, 100kDa	7.75063	7.58089	7.54843	7.69091	7.79948	7.59437	6.79924	6.6752	6.55928	7.66078	6.67791	1.9764	0.000174061	0.000808835
TC0600007687.hg.1	RING1	ring finger protein 1	6.56004	6.36236	6.72536	6.42497	6.53522	6.48942	5.53364	5.94001	5.12652	6.51623	5.53339	1.97635	1.65222e-05	0.000132822
TC0800006447.hg.1	FBXO25	F-box protein 25	8.17276	7.99081	7.90991	7.82622	7.90048	7.8009	7.02411	6.48936	7.34007	7.93351	6.95118	1.97566	0.000296844	0.00123746
TC1700006445.hg.1	LOC100506388; RP11-1260E13.4; hosaru	uncharacterized LOC100506388; Transcript Identified by AceView; novel transcript, atisense to RPH3AL	4.25565	4.77505	4.83327	4.54571	4.85628	4.82926	3.70812	3.75735	3.63552	4.68254	3.70033	1.97549	0.00183927	0.00542996
TC0300008477.hg.1	TIMMDC1	translocase of inner mitochondrial membrane domain containing 1	8.95028	8.81999	8.84357	9.03386	9.02628	8.80986	7.9774	8.08475	7.73339	8.91397	7.93185	1.97537	1.83106e-05	0.000143435
TC1100009110.hg.1	NNMT	nicotinamide N-methyltransferase	4.87608	5.22926	4.78428	4.95477	4.85706	5.42268	3.89859	4.16731	4.05132	5.02069	4.03907	1.97467	0.0288508	0.0527081
TC1600011328.hg.1	NPW	neuropeptide W	6.18614	6.71737	6.48391	6.54309	6.22959	6.62777	5.37806	5.70055	5.37161	6.46464	5.48341	1.97416	0.00372215	0.00968139
TC1900007836.hg.1	FXYD3; MIR6887	FXYD domain containing ion transport regulator 3; microRNA 6887	10.4174	10.3946	10.3757	10.5316	10.4547	10.3075	9.50206	9.68473	9.11108	10.4136	9.43262	1.97377	5.17341e-07	1.1107e-05
TC0700013072.hg.1	WDR86	WD repeat domain 86	6.64325	6.40319	6.17488	6.66582	6.54592	6.4552	5.83403	5.4509	5.2164	6.48138	5.50045	1.97374	0.00177694	0.0052801
TC1900008543.hg.1	FCGRT	Fc fragment of IgG, receptor, transporter, alpha	6.22513	6.16119	6.40816	6.15077	6.04399	6.21086	5.48454	5.29972	4.8733	6.20002	5.21918	1.9736	2.74135e-05	0.000191519
TC0200015463.hg.1	WDR12	WD repeat domain 12	8.66539	8.9305	8.67527	8.74866	8.82607	8.74644	8.10033	7.29174	7.96322	8.76539	7.7851	1.97286	4.16263e-05	0.000264534
TC1900011153.hg.1	RRAS	related RAS viral (r-ras) oncogene homolog	6.78891	6.76014	7.18318	6.8525	6.9124	6.81684	6.141	6.23204	5.34405	6.88566	5.90569	1.97242	0.036151	0.0636747
TC0100008152.hg.1	UQCRH	ubiquinol-cytochrome c reductase hinge protein	10.3433	10.384	10.3569	10.3277	10.4366	10.2929	9.37559	9.20933	9.54669	10.3569	9.3772	1.97205	3.70695e-05	0.000241588
TC0500013389.hg.1	MED7	mediator complex subunit 7	6.94584	6.87766	6.67573	6.75561	7.07215	6.95531	5.93107	5.88345	5.88789	6.88038	5.9008	1.97189	0.161083	0.224121
TC0200011034.hg.1	CAB39	calcium binding protein 39	7.16159	7.63277	7.21944	7.14716	7.35099	7.33619	6.77341	5.83027	6.38201	7.30802	6.32856	1.97173	0.0173498	0.0344619
TC0700010334.hg.1	AGMO	alkylglycerol monooxygenase	4.1565	4.41414	3.82093	3.5961	4.2113	4.33752	3.12685	3.10444	3.10045	4.08941	3.11058	1.97087	0.407043	0.487098
TC0100010522.hg.1	TIPRL	TOR signaling pathway regulator	8.04036	8.3134	8.01629	8.13753	8.40122	8.23309	7.52136	6.35665	7.75785	8.19032	7.21195	1.97023	0.0264113	0.0488583
TC0300012482.hg.1	RAB6B	RAB6B, member RAS oncogene family	5.95391	5.82095	5.61862	5.81572	5.92795	6.0575	5.08924	4.97047	4.60311	5.86577	4.88761	1.96996	0.00513321	0.0125567
TC0700006977.hg.1	NFE2L3	nuclear factor, erythroid 2-like 3	8.58395	8.8134	8.76224	8.81641	8.67272	8.63024	8.03117	7.54301	7.63165	8.71316	7.73528	1.96957	0.954086	0.965156
TC0100007698.hg.1	RNF19B	Memczak2013 ANTISENSE, CDS, coding, INTERNAL best transcript NM_153341	6.15849	6.41426	6.54223	6.24027	5.99715	6.26883	5.32936	5.63479	4.9137	6.2702	5.29262	1.96917	0.000947006	0.00316032
TC1900011155.hg.1	IRF3	interferon regulatory factor 3	6.35211	6.46632	6.60167	6.52833	6.43964	5.95926	5.5893	5.50732	5.14574	6.39122	5.41412	1.96851	0.000313588	0.00129293
TC0900009949.hg.1	TPM2	tropomyosin 2 (beta)	6.09353	6.34415	6.46323	6.73484	5.57231	6.46655	4.99883	5.39228	5.51692	6.2791	5.30268	1.96758	0.0397381	0.0688897
TC1000011825.hg.1	BBIP1	BBSome interacting protein 1	7.34783	7.37496	7.28966	7.31983	7.42601	7.1508	6.6151	6.30634	6.10577	7.31818	6.3424	1.9667	0.000236276	0.00102377
TC1800008285.hg.1	NPC1	Niemann-Pick disease, type C1	9.21564	9.20686	9.19262	9.10658	9.21211	9.08364	8.31737	8.15444	8.11072	9.16958	8.19418	1.96618	0.0718302	0.113699
TC1000008020.hg.1	FAM149B1	family with sequence similarity 149, member B1	6.50586	6.33683	6.18694	5.81336	6.28893	6.31385	5.16764	4.68935	5.94066	6.24096	5.26588	1.96575	0.243145	0.317656
TC0400009518.hg.1	SLC25A4	solute carrier family 25 (mitochondrial carrier; adenine nucleotide translocator), member 4	9.40761	9.36028	9.33999	9.49928	9.47373	9.27325	8.33238	8.56514	8.35474	9.39236	8.41742	1.96555	9.26085e-07	1.69041e-05
TC0100013889.hg.1	ZMYND12	zinc finger, MYND-type containing 12	4.92488	5.17966	5.1728	4.76666	4.8422	5.01042	4.23643	4.00539	3.78428	4.98277	4.0087	1.96437	0.000341477	0.00138712
TC0800010703.hg.1	ARFGEF1	ADP-ribosylation factor guanine nucleotide-exchange factor 1 (brefeldin A-inhibited)	7.63067	7.77573	7.63719	7.68679	7.61777	7.79048	6.87678	6.5035	6.76805	7.68977	6.71611	1.96382	2.69943e-06	3.57833e-05
TC0700013468.hg.1	NDUFB2	NADH dehydrogenase (ubiquinone) 1 beta subcomplex, 2, 8kDa	8.52998	8.52627	8.63512	8.46276	8.64245	8.2883	7.89943	7.27936	7.44267	8.51415	7.54049	1.96382	7.18102e-05	0.000405046
TC1100013032.hg.1	DNAJC4	DnaJ (Hsp40) homolog, subfamily C, member 4	7.61102	7.46072	7.54454	7.50278	7.52363	7.59534	6.81946	6.66674	6.21189	7.53967	6.56603	1.96379	0.000420785	0.00164061
TC0600007627.hg.1	STK19	Homo sapiens serine/threonine kinase 19 (STK19), transcript variant 1, mRNA.; Homo sapiens serine/threonine kinase 19 (STK19), transcript variant 2, mRNA.; Homo sapiens serine/threonine kinase 19 (STK19), transcript variant 3, non-coding RNA.; Homo sapiens serine/threonine kinase 19, mRNA (cDNA clone MGC:117388 IMAGE:5165123), complete cds.	6.05948	6.04879	6.14726	6.1145	6.31994	5.91178	5.17934	5.34988	4.85117	6.10029	5.1268	1.96359	0.000290128	0.00121323
TC1900008035.hg.1	NFKBIB	nuclear factor of kappa light polypeptide gene enhancer in B-cells inhibitor, beta	5.27467	5.03195	5.50093	5.53359	5.4787	5.38803	4.27662	4.46358	4.44456	5.36798	4.39492	1.96299	0.000650474	0.00232678
TC1800008804.hg.1	ALPK2	alpha kinase 2	4.06505	3.9946	4.03272	3.99386	3.84109	4.29075	2.83067	3.19233	3.16693	4.03635	3.06331	1.96297	0.000670839	0.00238412
TC1400010596.hg.1	PSMA6	proteasome subunit alpha 6	10.6598	10.6733	10.6538	10.6768	10.6641	10.6466	9.59668	9.81159	9.66179	10.6624	9.69002	1.96205	5.67727e-09	6.51156e-07
TC0700011586.hg.1	GSAP	gamma-secretase activating protein	6.28769	6.41212	6.35288	6.24969	6.4116	6.39603	5.66484	5.24397	5.22994	6.35167	5.37958	1.96167	4.97007e-05	0.000303612
TC0600008471.hg.1	SDHAF4	succinate dehydrogenase complex assembly factor 4	7.26363	6.95453	7.00791	7.24263	7.06246	6.84359	6.0071	5.94115	6.32527	7.06246	6.09117	1.96059	0.171206	0.236356
TC0600007756.hg.1	PACSIN1	protein kinase C and casein kinase substrate in neurons 1	4.77289	4.64892	4.49011	4.49389	4.37022	4.208	3.30178	3.48445	3.79293	4.49734	3.52639	1.96013	0.0156364	0.0315731
TC1200010105.hg.1	RECQL	RecQ helicase-like	7.78224	7.716	7.58095	7.63547	7.72182	7.90931	7.01221	6.20096	7.05293	7.7243	6.75537	1.95739	0.00433235	0.0109492
TC0900007167.hg.1	DCAF10	DDB1 and CUL4 associated factor 10	7.76919	7.64972	7.56403	7.59674	7.74426	7.69913	6.80137	6.65466	6.65185	7.67051	6.70263	1.95597	8.43967e-07	1.59063e-05
TC1700012286.hg.1	SMG8	SMG8 nonsense mediated mRNA decay factor	5.88272	6.08389	6.02076	5.95921	6.06366	6.20757	5.5047	4.78209	4.9187	6.0363	5.0685	1.95586	1.83319e-05	0.00014355
TC0100007676.hg.1	LCK	LCK proto-oncogene, Src family tyrosine kinase	10.1464	10.0688	10.2456	10.1058	10.186	10.0325	9.50126	9.11725	8.87152	10.1309	9.16334	1.95547	2.98465e-08	1.71149e-06
TC0600007636.hg.1	RNF5	ring finger protein 5, E3 ubiquitin protein ligase	9.28615	9.40681	9.46769	9.26811	9.35616	9.31373	8.30967	8.35367	8.48542	9.34977	8.38292	1.95458	4.43531e-05	0.000278214
TSUnmapped00000610.hg.1	HNRNPCL2	heterogeneous nuclear ribonucleoprotein C-like 2	5.45528	5.65551	5.77914	5.60087	5.50178	5.32979	4.74028	4.57696	4.44524	5.55373	4.58749	1.95374	0.00376574	0.00977815
TC1200012575.hg.1	DYRK4	dual specificity tyrosine-(Y)-phosphorylation regulated kinase 4	6.70762	6.63959	6.65856	6.41714	6.74861	6.71396	5.87609	5.70467	5.46418	6.64758	5.68165	1.95333	2.42246e-05	0.000175385
TC0200014029.hg.1	C2orf76	chromosome 2 open reading frame 76	5.32645	5.30251	4.9919	4.89584	5.71235	5.63414	4.24243	4.47699	4.31459	5.31053	4.34467	1.95323	0.137715	0.196195
TC1900007329.hg.1	PGLS	6-phosphogluconolactonase	8.80584	8.84087	8.78626	8.86148	8.97961	8.74772	7.94541	7.93353	7.73541	8.83696	7.87145	1.95276	1.96804e-05	0.000151027
TC1200012700.hg.1	C12orf75	chromosome 12 open reading frame 75	9.7593	9.78839	9.66359	9.76446	9.78418	9.69419	8.94445	8.68472	8.70246	9.74235	8.77721	1.95226	7.23007e-05	0.000406919
TC0800006983.hg.1	PPP3CC	protein phosphatase 3, catalytic subunit, gamma isozyme	6.84639	7.21198	6.99737	6.98564	7.18081	7.07809	6.22084	5.84396	6.18996	7.05005	6.08492	1.95224	0.00602578	0.0143346
TC0600014130.hg.1	RRP36	ribosomal RNA processing 36	5.44313	5.51025	5.26996	5.48885	5.78839	5.39261	4.32364	4.41894	4.80869	5.4822	4.51709	1.95221	0.000151505	0.000726772
TC2000008076.hg.1	C20orf195	chromosome 20 open reading frame 195	4.93135	4.37531	4.93855	4.56878	4.76138	4.34151	3.72351	3.79986	3.541	4.65281	3.68812	1.95164	0.0389247	0.0677643
TC0300013821.hg.1	ZNF197	zinc finger protein 197	6.1909	6.21312	6.02728	6.00641	6.02853	6.58671	5.29245	4.79067	5.54971	6.17549	5.21094	1.95145	0.611985	0.681773
TC1100009004.hg.1	FDX1	ferredoxin 1	6.48116	6.25317	6.26365	6.34388	6.76551	6.38864	5.78673	4.99233	5.57558	6.416	5.45155	1.95133	0.45821	0.537679
TC1000010722.hg.1	SLC16A9	solute carrier family 16, member 9	5.60722	5.51524	5.50894	5.42051	5.05982	5.0472	4.15846	4.5045	4.52421	5.35982	4.39572	1.95084	0.014806	0.0301686
TC0100010003.hg.1	C1orf68	chromosome 1 open reading frame 68	4.73931	4.34322	4.44118	4.61	4.61626	4.49471	3.74835	3.67185	3.30998	4.54078	3.57672	1.95079	0.000147305	0.000709977
TC0800008122.hg.1	E2F5	E2F transcription factor 5, p130-binding	8.32883	8.38278	8.33567	8.49127	8.42462	8.40914	7.33438	7.32294	7.64201	8.39539	7.43311	1.94838	7.78913e-08	3.07098e-06
TC1600008577.hg.1	BCO1	beta-carotene oxygenase 1	5.31533	5.21359	5.55188	5.00968	5.62265	5.49739	4.3281	4.31995	4.57161	5.36842	4.40656	1.94782	0.00421637	0.0107059
TC1400007337.hg.1	JKAMP	JNK1/MAPK8-associated membrane protein	8.61166	8.83936	8.74074	8.80822	8.77496	8.6494	7.92748	7.60265	7.79649	8.73739	7.77554	1.94781	0.000814498	0.00279286
TC1100009880.hg.1	TRIM21	tripartite motif containing 21	4.64951	4.8241	4.96198	4.78272	4.91157	4.70219	3.71638	3.96429	3.85218	4.80534	3.84428	1.94674	2.53707e-05	0.000180938
TC1800009245.hg.1	SERPINB8	serpin peptidase inhibitor, clade B (ovalbumin), member 8	6.87275	7.11493	7.0043	7.12098	7.11218	6.87969	6.34958	5.58615	6.2343	7.01747	6.05668	1.94638	3.38155e-06	4.17554e-05
TC1700012084.hg.1	NOTUM	notum pectinacetylesterase homolog (Drosophila)	5.83471	5.79812	5.65403	5.66658	5.65771	5.13987	4.5698	4.64285	4.78055	5.62517	4.6644	1.94635	0.0103024	0.0223597
TC1500006946.hg.1	INAFM2	InaF-motif containing 2	5.03066	4.87417	5.00325	4.85518	5.09223	5.0452	4.31194	3.79448	3.96238	4.98345	4.02293	1.94601	0.0104362	0.0225937
TC1000008467.hg.1	MARCH5	membrane associated ring finger 5	8.64963	8.6118	8.73907	8.59392	8.73065	8.6524	7.99771	7.19096	7.91875	8.66291	7.70247	1.9459	0.111182	0.164356
TC0300013989.hg.1	ABHD14B	abhydrolase domain containing 14B	8.63252	8.71906	8.89932	8.71569	8.76703	8.60135	7.87325	7.95524	7.45787	8.7225	7.76212	1.94581	9.4473e-05	0.000498832
TC0200015399.hg.1	PPIL3	peptidylprolyl isomerase (cyclophilin)-like 3	8.85539	8.66461	8.69512	8.69165	8.7452	8.77038	7.78607	7.7955	7.74981	8.73706	7.77713	1.94522	0.223421	0.295871
TC0200016589.hg.1	C2orf69	chromosome 2 open reading frame 69	6.81765	6.65957	6.88947	6.36491	6.84288	6.87632	6.26607	5.43122	5.65009	6.7418	5.78246	1.94442	0.156567	0.218808
TC1300007052.hg.1	GTF2F2	general transcription factor IIF subunit 2	9.04799	9.0833	8.92002	9.0951	9.006	9.05031	8.16219	7.79365	8.26969	9.03379	8.07518	1.94344	2.05488e-06	2.9619e-05
TC0X00008823.hg.1	OPN1MW; OPN1MW2; OPN1MW3	opsin 1 (cone pigments), medium-wave-sensitive; opsin 1 (cone pigments), medium-wave-sensitive 2; opsin 1 (cone pigments), medium-wave-sensitive 3	5.36714	5.20175	5.1387	5.2881	5.10387	5.05365	4.1325	4.28958	4.27959	5.1922	4.23389	1.94304	1.50388e-05	0.000123931
TC1200010838.hg.1	ZNF385A	zinc finger protein 385A	5.65614	5.59048	5.69389	6.22983	5.22781	5.51986	4.79754	4.7378	4.55067	5.653	4.69534	1.94217	0.140948	0.199981
TC0600011059.hg.1	DCDC2	doublecortin domain containing 2	6.70785	6.97862	6.9603	6.46555	6.97541	7.0884	6.05665	5.5303	6.12861	6.86269	5.90519	1.94194	0.000140526	0.000683757
TC0100012864.hg.1	C1orf127	chromosome 1 open reading frame 127	5.04533	4.81226	4.92571	5.17231	5.18074	5.01425	3.55144	4.66813	3.9837	5.0251	4.06776	1.94173	0.000746343	0.00260201
TC0100017116.hg.1	C1orf116	chromosome 1 open reading frame 116	7.06152	6.93938	7.14676	7.3105	7.15505	7.17498	6.16475	6.49326	5.86486	7.13136	6.17429	1.94137	0.000116358	0.000586659
TC0200016562.hg.1	PHOSPHO2	phosphatase, orphan 2	5.33888	5.38659	5.33896	5.23532	5.42516	5.01049	4.27993	4.09529	4.62167	5.28923	4.3323	1.94118	0.00573518	0.013767
TC1400009223.hg.1	CNIH1	cornichon family AMPA receptor auxiliary protein 1	8.71518	8.87094	8.70474	8.815	8.67793	8.54361	7.75008	7.66527	7.87755	8.72123	7.7643	1.94118	0.000135901	0.000665937
TC0600007862.hg.1	PIM1	Pim-1 proto-oncogene, serine/threonine kinase	8.90878	9.00633	8.92659	8.83281	9.03625	8.91822	8.16599	7.92072	7.85733	8.93816	7.98135	1.94102	0.894475	0.919821
TC1000007092.hg.1	MASTL	microtubule associated serine/threonine kinase-like	7.16659	7.39771	6.94425	6.99679	7.20131	6.94312	6.26434	5.84178	6.34864	7.1083	6.15159	1.94088	0.00708858	0.0163991
TC1800009029.hg.1	CYB5A	cytochrome b5 type A (microsomal)	9.01958	9.19219	9.23484	9.28854	9.28533	9.15455	8.35533	7.95079	8.41166	9.19584	8.23926	1.9407	1.12902e-05	9.98154e-05
TC1400008055.hg.1	IFI27L1	interferon, alpha-inducible protein 27-like 1	8.65653	8.36007	8.4811	8.46667	8.38971	8.7475	7.59859	7.31756	7.76635	8.51693	7.56084	1.94005	0.000807424	0.00277171
TC0X00011326.hg.1	HPRT1	hypoxanthine phosphoribosyltransferase 1	8.10185	7.94339	7.92334	7.94673	8.05104	8.01495	7.50872	6.50851	7.10526	7.99688	7.04083	1.94	2.80414e-05	0.00019489
TC0700009834.hg.1	LOC389602; AC021218.2	uncharacterized LOC389602; novel transcript	5.75467	5.6591	5.76278	5.85372	6.26199	5.96096	5.45067	4.43836	4.87177	5.87554	4.92027	1.93894	0.000102434	0.000530165
TC2000009759.hg.1	C20orf166-AS1	C20orf166 antisense RNA 1	6.281	6.15143	6.10602	6.18975	6.12061	6.56576	5.20402	5.66474	4.97326	6.23576	5.28067	1.9387	0.0199417	0.0386542
TC0800007018.hg.1	R3HCC1	R3H domain and coiled-coil containing 1	7.08681	7.04516	6.8783	6.99462	6.95838	6.83663	6.42454	5.63174	5.97849	6.96665	6.01159	1.93866	8.88929e-07	1.64218e-05
TC0200007181.hg.1	YIPF4	Yip1 domain family member 4	8.77149	8.74921	8.74501	8.74386	8.66992	8.56629	7.60081	7.66205	7.99685	8.70763	7.75324	1.93776	0.555249	0.629339
TC0200007717.hg.1	AHSA2	AHA1, activator of heat shock 90kDa protein ATPase homolog 2 (yeast)	6.81543	6.70176	6.71539	6.71413	6.77503	6.74826	6.14158	5.34435	5.8863	6.745	5.79074	1.93758	7.48097e-06	7.39516e-05
TC0600014045.hg.1	PDCD2	programmed cell death 2	8.58106	8.60756	8.63861	8.53647	8.60325	8.37091	7.8256	7.54464	7.4361	8.55631	7.60211	1.9375	8.77302e-05	0.000470174
TC0600007769.hg.1	SNRPC	small nuclear ribonucleoprotein polypeptide C	6.85623	6.65433	6.77883	6.71706	6.84612	6.61466	6.02477	5.70603	5.64027	6.74454	5.79036	1.93748	0.000153978	0.000735856
TSUnmapped00000471.hg.1	TRAPPC4	trafficking protein particle complex 4	8.06736	7.61547	7.85589	7.78816	7.88415	7.74509	6.88856	6.56058	7.16651	7.82602	6.87188	1.93742	0.00121892	0.00388809
TC0100014060.hg.1	ATPAF1	ATP synthase mitochondrial F1 complex assembly factor 1	6.86727	6.89431	6.81476	6.77604	7.16951	6.85257	6.56257	5.4773	5.78513	6.89574	5.94167	1.93734	5.57344e-05	0.000331521
TC0X00010836.hg.1	RAP2C	RAP2C, member of RAS oncogene family	8.15988	7.9965	7.86097	7.92256	8.08001	8.02101	7.38791	6.7089	7.06159	8.00682	7.0528	1.93727	0.0099982	0.0218216
TSUnmapped00000207.hg.1	NDUFA10	NADH dehydrogenase (ubiquinone) 1 alpha subcomplex, 10, 42kDa	8.95869	8.96058	8.88209	9.04931	9.13911	8.9936	7.96617	8.09635	8.06788	8.99723	8.04347	1.93692	8.48226e-06	8.09286e-05
TC2100007446.hg.1	COL6A1	collagen, type VI, alpha 1	7.9684	7.99469	8.2021	7.90958	7.90368	7.77104	6.90895	7.40257	6.70211	7.95825	7.00454	1.93684	0.000511788	0.00192074
TC0200007363.hg.1	MTA3	metastasis associated 1 family member 3	7.28549	7.30456	7.25728	6.99413	7.01845	7.21992	6.63564	6.36877	5.67461	7.17997	6.22634	1.93674	0.00990579	0.0216552
TC1000007404.hg.1	CSGALNACT2	chondroitin sulfate N-acetylgalactosaminyltransferase 2	5.60042	6.09281	5.81678	5.09268	5.44161	5.81588	5.24835	3.99138	4.83147	5.64336	4.6904	1.93584	0.00212658	0.00611487
TC0300009609.hg.1	ACTL6A	actin-like 6A	8.55334	8.57704	8.5569	8.53363	8.57381	8.40227	7.58155	7.45122	7.70762	8.53283	7.58013	1.93549	0.128723	0.185354
TC1900010521.hg.1	ZFP14	ZFP14 zinc finger protein	4.6088	5.20221	4.49439	5.04402	4.52761	4.52415	4.00676	3.47117	3.86458	4.73353	3.78083	1.93549	0.292081	0.369939
TC0400006804.hg.1	USP17L22; USP17L20	ubiquitin specific peptidase 17-like family member 22; ubiquitin specific peptidase 17-like family member 20	4.32747	4.43	4.85068	4.44153	4.29144	4.44967	3.57725	3.28661	3.6752	4.46513	3.51302	1.9347	0.00152633	0.00466867
TC1400008019.hg.1	GOLGA5	golgin A5	8.14757	8.17473	8.34247	8.13696	8.17924	8.04756	7.28099	7.4372	6.94484	8.17142	7.22101	1.93242	0.0316594	0.056961
TC0X00006977.hg.1	MID1IP1	MID1 interacting protein 1	8.05895	8.07626	7.94696	8.05685	7.95794	8.10122	7.18315	6.76308	7.30194	8.03303	7.08272	1.93228	4.48355e-05	0.00028085
TC0300008144.hg.1	NIT2	nitrilase family, member 2	8.01786	8.14935	7.96412	8.18575	8.10773	8.12893	7.27182	6.98453	7.16975	8.09229	7.14203	1.93222	1.35684e-06	2.19692e-05
TC1900011798.hg.1	LILRA1	leukocyte immunoglobulin-like receptor, subfamily A (with TM domain), member 1	4.52829	4.82302	4.91323	5.03542	4.75125	4.55446	3.60548	4.13293	3.71518	4.76761	3.81786	1.93154	0.000387191	0.00153587
TC1700007204.hg.1	SPECC1	sperm antigen with calponin homology and coiled-coil domains 1	5.66851	5.26285	5.4402	5.79197	5.63189	5.74928	5.0916	4.40865	4.42299	5.59078	4.64108	1.93147	1.22501e-05	0.000106201
TC1000006451.hg.1	PRR26	proline rich 26	5.78186	5.48002	6.01404	6.00954	5.76382	5.6966	4.75066	5.16098	4.61404	5.79098	4.84189	1.93065	0.00205261	0.00593801
TC0600012658.hg.1	CCNC	cyclin C	9.50819	9.59905	9.40898	9.42917	9.47828	9.43981	8.75579	8.17498	8.65373	9.47725	8.52816	1.93064	0.0170177	0.0339057
TC0300013357.hg.1	PARL	presenilin associated, rhomboid-like	8.8541	8.91491	8.71889	8.72556	8.78776	8.64663	7.82618	7.72217	7.92924	8.77464	7.82586	1.93024	0.000208851	0.000927915
TC1100008532.hg.1	AQP11	aquaporin 11	4.37959	4.19657	4.58825	4.16478	4.36467	4.98715	3.00361	3.66912	3.82233	4.44684	3.49835	1.92984	0.0299267	0.0543909
TC0700013612.hg.1	NDUFA5	NADH dehydrogenase (ubiquinone) 1 alpha subcomplex, 5	8.22354	8.32208	8.29899	8.32178	8.18545	8.1514	7.34815	6.9957	7.56327	8.25054	7.30237	1.92942	0.0662415	0.106097
TC1100012140.hg.1	DCUN1D5	DCN1, defective in cullin neddylation 1, domain containing 5	9.66208	9.48442	9.48753	9.47315	9.64526	9.59001	8.98766	7.91547	8.9246	9.55707	8.60924	1.92897	3.95254e-05	0.000253815
TC0X00009208.hg.1	CXorf23	chromosome X open reading frame 23	5.64255	5.51877	5.61356	5.37792	5.57092	5.77011	4.66853	4.47686	4.76011	5.58231	4.63517	1.92804	0.00021497	0.000948894
TC0100006781.hg.1	SLC25A33	solute carrier family 25 (pyrimidine nucleotide carrier), member 33	8.09951	7.98271	7.98855	8.09646	8.0723	8.05867	7.01236	6.96039	7.33551	8.0497	7.10275	1.92779	2.9485e-08	1.69998e-06
TC0900008847.hg.1	LCN2	lipocalin 2	5.17305	5.11334	4.82297	5.03776	5.05733	4.91555	4.07659	4.03495	4.10814	5.02	4.07323	1.92755	0.000596379	0.00216505
TC1300007161.hg.1	CDADC1	cytidine and dCMP deaminase domain containing 1	7.80475	7.86017	7.65438	7.66085	7.5932	8.01824	7.52381	6.37267	6.55911	7.76526	6.81853	1.9275	0.000149796	0.000720526
TC1500010659.hg.1	SNRPA1	small nuclear ribonucleoprotein polypeptide A	10.76	10.7957	10.759	10.7672	10.7949	10.7728	9.99766	9.42413	10.0633	10.7749	9.82837	1.92728	8.35156e-07	1.57819e-05
TC0700008747.hg.1	HBP1	HMG-box transcription factor 1	9.20487	9.13808	8.98586	9.19644	9.05609	9.11202	8.58635	7.80567	8.11746	9.11556	8.16983	1.92617	7.15946e-08	2.90646e-06
TC2200008995.hg.1	WNT7B	wingless-type MMTV integration site family, member 7B	5.73033	5.33098	5.91508	5.74141	5.75018	5.87766	5.03304	5.22922	4.07459	5.72427	4.77895	1.92562	0.0216177	0.0413573
TC0100012278.hg.1	SCCPDH	saccharopine dehydrogenase (putative)	7.53001	7.33364	7.50706	7.39224	7.35679	7.58187	6.73695	6.29792	6.48033	7.45027	6.50506	1.92546	3.60358e-06	4.37406e-05
TC0900011634.hg.1	TRUB2	TruB pseudouridine (psi) synthase family member 2	8.86097	8.53662	8.6868	8.5787	8.71059	8.61189	7.97082	7.7486	7.43781	8.66426	7.71908	1.92544	4.77319e-06	5.3404e-05
TC1100012418.hg.1	BUD13	BUD13 homolog	6.13754	5.92162	6.23431	6.20235	6.10603	6.33893	4.81398	5.55379	5.2682	6.1568	5.21199	1.92493	0.000686406	0.00242511
TC2100007852.hg.1	RWDD2B	RWD domain containing 2B	7.77621	7.89088	7.74066	7.64029	7.88316	7.61421	7.01467	6.58707	6.84051	7.75757	6.81408	1.92317	0.000186923	0.000852642
TC1700011782.hg.1	EVPL	envoplakin	6.67762	6.63132	6.44347	6.83456	6.61116	6.66532	5.80272	5.76929	5.53176	6.64391	5.70126	1.92206	2.17619e-05	0.00016193
TC0900010950.hg.1	XPA	xeroderma pigmentosum, complementation group A	6.63947	6.64804	6.5207	6.52975	6.46959	6.76008	5.9349	5.27361	5.74873	6.59461	5.65241	1.92144	1.71775e-05	0.000136757
TC0600011697.hg.1	CCDC167	coiled-coil domain containing 167	6.08305	6.00316	5.82101	6.0369	5.77109	6.16256	5.01193	5.30417	4.79643	5.97963	5.03751	1.92135	0.020362	0.039348
TC0400012143.hg.1	FBXW7	F-box and WD repeat domain containing 7, E3 ubiquitin protein ligase	6.31892	6.39652	6.15156	6.18773	6.16566	6.57714	5.62221	5.18491	5.26587	6.29959	5.35766	1.92109	0.000263778	0.00111963
TC0200010236.hg.1	GULP1	GULP, engulfment adaptor PTB domain containing 1	7.06091	7.04152	7.24887	6.95226	7.01737	7.11164	6.20531	6.23264	5.95319	7.0721	6.13038	1.92081	0.219846	0.291803
TC0600013433.hg.1	SF3B5	splicing factor 3b subunit 5	8.90309	8.98024	9.03209	9.00627	9.09432	8.89602	8.21599	8.17972	7.73578	8.98534	8.04383	1.92053	0.0122328	0.025687
TC0200013232.hg.1	SUCLG1	succinate-CoA ligase, alpha subunit	9.45954	9.51196	9.49891	9.53205	9.50596	9.36176	8.71907	8.39576	8.49697	9.47836	8.53727	1.91999	0.0569137	0.0932556
TC0500007494.hg.1	RAB3C	RAB3C, member RAS oncogene family	4.43854	4.38229	4.05666	4.42055	4.43705	4.33566	3.25892	3.74843	3.20503	4.34513	3.40412	1.91986	0.0861705	0.132661
TC0600014321.hg.1	SNX14	sorting nexin 14	8.50183	8.67438	8.58713	8.57563	8.73774	8.71641	7.61656	7.30314	8.15532	8.63219	7.69167	1.91921	2.13033e-05	0.000159591
TC0800010282.hg.1	DKK4	dickkopf WNT signaling pathway inhibitor 4	5.33625	5.5819	5.24585	5.31639	5.48913	5.2675	4.40283	4.68849	4.20706	5.37284	4.43279	1.91859	3.01656e-05	0.000206509
TC0200014382.hg.1	TMEM163	transmembrane protein 163	4.87243	5.14029	4.92775	5.10825	4.94217	5.38275	4.0655	4.64114	3.66178	5.06227	4.12281	1.91782	0.000331645	0.00135488
TC0900010177.hg.1	CNTNAP3B	Salzman2013 ANNOTATED, CDS, coding, INTERNAL, OVCODE, OVEXON best transcript NM_001201380	4.44317	4.52387	4.44588	4.43346	4.35531	4.36347	3.37662	3.66768	3.42007	4.42753	3.48812	1.91773	0.000195846	0.000883573
TC1300008253.hg.1	CRYL1	crystallin lambda 1	7.84041	7.94666	7.81041	7.75066	7.78206	7.89149	6.86426	6.71102	7.11759	7.83695	6.89762	1.91763	2.55422e-05	0.000181822
TC1700009150.hg.1	BAIAP2	BAI1-associated protein 2	6.18586	5.55529	5.73423	5.48034	5.44942	5.54915	4.68534	4.53129	4.94337	5.65905	4.72	1.91727	0.0063214	0.0149138
TC0200007068.hg.1	KRTCAP3	keratinocyte associated protein 3	6.78647	6.99782	6.8093	7.17177	7.08346	6.91789	5.66836	6.05435	6.3439	6.96112	6.0222	1.91709	0.0940311	0.142943
TC1100007005.hg.1	LDHC	lactate dehydrogenase C	6.01682	5.96218	6.09152	6.1583	6.14691	5.76852	5.14585	5.38891	4.72352	6.02404	5.08609	1.9158	8.33676e-05	0.00045279
TC1500009148.hg.1	OIP5	Opa interacting protein 5	7.47681	7.0893	7.41141	7.3282	7.57326	7.47008	6.59508	6.21029	6.55697	7.39151	6.45412	1.91507	6.54001e-05	0.000376665
TC1000007700.hg.1	UBE2D1	ubiquitin conjugating enzyme E2D 1	8.46718	8.47056	8.48417	8.51365	8.47437	8.49438	7.68316	7.58438	7.37391	8.48405	7.54715	1.91441	1.19632e-07	4.07928e-06
TC0300007247.hg.1	CCR9	chemokine (C-C motif) receptor 9	5.65969	5.33422	5.31281	5.29894	5.44283	5.36981	4.3149	4.55031	4.53331	5.40305	4.46617	1.91438	0.000120004	0.000601928
TC1700010703.hg.1	NKIRAS2	Memczak2013 ANTISENSE, coding, INTERNAL, UTR3 best transcript NM_001001349	6.64787	6.82873	6.78682	6.8782	6.67051	6.50209	5.90561	6.43805	5.00307	6.71904	5.78224	1.91427	0.000343612	0.00139474
TC1800007155.hg.1	PIK3C3	phosphatidylinositol 3-kinase, catalytic subunit type 3	6.07634	6.05744	5.99644	5.53597	6.17438	6.07871	5.23772	4.48745	5.42495	5.98655	5.05004	1.91389	0.000262886	0.00111651
TC1300006675.hg.1	SNORD102; SNORA27; RPL21	small nucleolar RNA, C/D box 102; small nucleolar RNA, H/ACA box 27; ribosomal protein L21	11.3459	11.3933	11.4411	11.4445	11.5151	11.3881	10.6255	10.3288	10.5004	11.4214	10.4849	1.91384	0.059637	0.0970481
TC0800009201.hg.1	GSDMD	gasdermin D	7.36064	7.60492	7.40564	7.33313	7.33163	7.51194	6.43463	6.63763	6.39286	7.42465	6.48838	1.91358	3.46569e-06	4.2427e-05
TC1500009522.hg.1	MNS1	meiosis-specific nuclear structural 1	4.14551	4.36514	3.7767	4.05678	4.47824	4.12234	3.56732	3.12838	2.9679	4.15745	3.2212	1.91355	0.0012145	0.00387858
TC0100011958.hg.1	GNPAT	glyceronephosphate O-acyltransferase	8.63683	8.50976	8.49875	8.49586	8.55269	8.51384	7.53614	7.50553	7.75345	8.53462	7.59837	1.91354	3.58543e-06	4.35696e-05
TC0900011805.hg.1	TTF1	transcription termination factor, RNA polymerase I	5.94175	6.06034	5.9338	5.80894	5.987	6.21343	5.18211	5.29525	4.68786	5.99088	5.05507	1.91296	0.00180458	0.00534674
TC0200014809.hg.1	GALNT3	polypeptide N-acetylgalactosaminyltransferase 3	9.15892	9.10727	9.05137	8.99574	9.02489	9.18597	8.59204	7.76587	8.09682	9.08736	8.15158	1.91293	0.000106509	0.000546116
TC0300013921.hg.1	PIGX	phosphatidylinositol glycan anchor biosynthesis class X	8.47902	8.3524	8.35804	8.46774	8.46448	8.31611	7.51736	7.46649	7.42794	8.4063	7.4706	1.91282	1.0066e-06	1.7884e-05
TC1100009983.hg.1	MRPL17	mitochondrial ribosomal protein L17	9.57929	9.54598	9.45322	9.59413	9.46661	9.4158	8.78747	8.76544	8.16956	9.50917	8.57416	1.91191	1.39852e-06	2.24801e-05
TC0100010269.hg.1	SLAMF8	SLAM family member 8	4.64732	4.76581	4.86048	4.87459	5.25845	5.09291	3.5898	4.70402	3.65171	4.91659	3.98184	1.91156	0.00110126	0.00358419
TC0400007459.hg.1	OCIAD1	OCIA domain containing 1	8.38612	8.4144	8.34907	8.60096	8.32577	8.26956	7.89523	6.61846	7.85612	8.39098	7.4566	1.91107	0.81728	0.856662
TC1000010909.hg.1	AIFM2	apoptosis-inducing factor, mitochondrion-associated, 2	6.6022	6.80839	6.77448	6.74611	6.89002	6.78335	6.13437	5.67359	5.69324	6.76742	5.83373	1.91016	0.00256042	0.00711413
TC0700013419.hg.1	ARPC1A	actin related protein 2/3 complex subunit 1A	9.38659	9.28171	9.23122	9.42885	9.42841	9.42165	8.49203	8.43369	8.36296	9.36307	8.42956	1.90992	0.00319935	0.00854117
TC0200009470.hg.1	HNMT	histamine N-methyltransferase	6.56778	6.57557	6.59372	6.07432	6.73138	6.77869	5.70714	5.53774	5.61538	6.55358	5.62009	1.90989	0.0209964	0.0403269
TC1200008165.hg.1	KCNMB4	potassium channel subfamily M regulatory beta subunit 4	7.73126	7.75652	7.61227	7.48203	7.59144	7.60143	6.52339	6.7999	6.76395	7.62916	6.69575	1.90979	0.0318345	0.0572326
TC0100007147.hg.1	PAX7	paired box 7	5.61393	5.38137	5.36102	5.4761	5.73338	5.638	4.53365	4.93296	4.33523	5.53397	4.60061	1.90971	0.0359173	0.0633098
TC1400009973.hg.1	RPS6KA5	ribosomal protein S6 kinase, 90kDa, polypeptide 5	6.09309	6.28092	6.02552	5.8408	6.02247	6.10675	5.44136	4.66343	5.28075	6.06159	5.12851	1.90935	0.00795396	0.0180468
TC1600011317.hg.1	NME4	NME/NM23 nucleoside diphosphate kinase 4	9.44188	9.33466	9.48213	9.49044	9.36688	9.28689	8.3613	8.54309	8.49901	9.40048	8.4678	1.90882	3.76247e-07	8.92671e-06
TC1900010620.hg.1	CAPN12	calpain 12	5.07215	5.46761	5.40438	5.40333	5.18959	5.1749	3.94069	4.68953	4.42862	5.28533	4.35295	1.90842	0.00480538	0.0119055
TC0X00010803.hg.1	AIFM1	apoptosis-inducing factor, mitochondrion-associated, 1	8.64775	8.66304	8.65162	8.72387	8.67326	8.62339	8.0129	7.94187	7.24017	8.66382	7.73165	1.90815	7.27864e-06	7.226e-05
TC0500009250.hg.1	UBLCP1	ubiquitin-like domain containing CTD phosphatase 1	8.59623	8.62199	8.59298	8.55993	8.61121	8.57127	8.20048	7.12845	7.65206	8.59227	7.66033	1.90784	5.97813e-05	0.000350996
TC1000011028.hg.1	MYOZ1	myozenin 1	4.8262	4.68126	4.84803	5.02757	4.58511	4.79291	3.72693	4.14484	3.71312	4.79351	3.86163	1.90777	0.000818185	0.00280202
TC0400009352.hg.1	CEP44	centrosomal protein 44kDa	6.30678	6.66317	6.40335	6.26385	6.38031	6.22721	5.47726	5.17721	5.67316	6.37411	5.44254	1.90735	0.0663557	0.106251
TC0300009136.hg.1	TM4SF1-AS1	TM4SF1 antisense RNA 1	5.12495	4.65236	4.52559	4.43258	4.40778	4.3042	3.37006	4.01653	3.54297	4.57458	3.64319	1.90711	0.0165209	0.0330541
TC0100008260.hg.1	CDKN2C	cyclin-dependent kinase inhibitor 2C (p18, inhibits CDK4)	7.53372	7.51078	7.50201	7.70131	7.6623	7.49766	6.90748	6.61534	6.38707	7.56796	6.63663	1.90704	1.21722e-06	2.03963e-05
TC1700010676.hg.1	KRT15; MIR6510	keratin 15, type I; microRNA 6510	5.57011	5.51924	5.42894	5.61757	5.70609	5.50206	5.22519	4.77406	3.87898	5.55733	4.62608	1.90694	0.00156445	0.00476419
TC1500008105.hg.1	FAM103A1	family with sequence similarity 103, member A1	7.84157	7.81973	7.75101	7.90963	7.94409	7.92055	7.40655	6.37751	7.0176	7.86443	6.93389	1.90599	0.518974	0.594952
TC0500009424.hg.1	FGF18	fibroblast growth factor 18	5.37522	5.24783	5.59866	5.4762	5.63718	5.09241	4.10278	5.23051	4.08947	5.40458	4.47425	1.90571	0.000826837	0.00282749
TC0200010788.hg.1	ARPC2	actin related protein 2/3 complex subunit 2	9.86838	10.0231	9.98041	10.0254	9.97732	9.74172	9.25291	8.76428	9.00085	9.93607	9.00601	1.90535	0.979961	0.985059
TC0200014404.hg.1	MCM6	minichromosome maintenance complex component 6	8.2697	8.07357	8.08205	8.20463	8.19195	8.18998	6.91699	6.8969	7.9021	8.16865	7.23866	1.90526	1.13851e-06	1.94727e-05
TC1200012639.hg.1	HOXC6; HOXC4; HOXC5	homeobox C6; homeobox C4; homeobox C5	5.90195	6.15849	6.27056	5.88673	6.186	6.18777	5.35111	4.8998	5.25531	6.09858	5.16874	1.90507	0.00037227	0.00148714
TC0200016647.hg.1	DPY30	dpy-30 histone methyltransferase complex regulatory subunit	9.63113	9.59769	9.67192	9.72982	9.7342	9.80232	9.13071	8.63366	8.52997	9.69451	8.76478	1.90493	6.35021e-05	0.000368925
TC1200010598.hg.1	RND1	Rho family GTPase 1	4.72391	4.71749	5.18781	4.86193	4.54859	4.87896	3.88224	4.01935	3.77075	4.81978	3.89078	1.90396	0.00218362	0.00624123
TC0600010542.hg.1	SERPINB6	serpin peptidase inhibitor, clade B (ovalbumin), member 6	9.28231	9.13891	9.10503	9.18424	9.21538	9.23284	8.56636	8.19532	8.03205	9.19312	8.26458	1.90335	1.36748e-07	4.43543e-06
TC0200008260.hg.1	VAMP8	vesicle associated membrane protein 8	7.46246	7.49498	7.54291	7.42914	7.45073	7.56842	6.40265	6.90163	6.38543	7.49144	6.56324	1.90291	2.3981e-05	0.000174
TC0500012039.hg.1	ZCCHC10	zinc finger, CCHC domain containing 10	6.17572	6.43623	6.28393	6.52041	6.55731	6.23457	6.18765	5.38311	4.75004	6.36803	5.44026	1.90233	0.00222119	0.00632921
TC0100009402.hg.1	CEPT1	choline/ethanolamine phosphotransferase 1	8.72738	8.49023	8.56348	8.63075	8.80556	8.61458	7.65024	7.54	7.94414	8.63866	7.71146	1.90159	0.000121105	0.000606175
TC0100011566.hg.1	PROX1	prospero homeobox 1	6.45708	6.60285	6.47032	6.42541	6.6549	6.29575	5.30343	6.15822	5.20993	6.48438	5.55719	1.90157	8.3815e-06	8.00385e-05
TC1400008739.hg.1	NRL	neural retina leucine zipper	4.84017	4.20748	4.61253	4.85285	4.98501	4.59338	3.52332	4.17945	3.56155	4.6819	3.75477	1.90149	0.0032374	0.00861443
TC0300009324.hg.1	IQCJ; SCHIP1; IQCJ-SCHIP1	IQ motif containing J; schwannomin interacting protein 1; IQCJ-SCHIP1 readthrough	5.3052	5.42959	5.18248	5.28008	5.2286	5.20971	4.47572	4.12573	4.43548	5.27261	4.34564	1.90128	9.74496e-05	0.000510403
TC1400008908.hg.1	EAPP	E2F-associated phosphoprotein	8.19309	8.01149	8.05849	7.99176	8.08333	8.07712	7.4232	6.97036	7.03452	8.06921	7.14269	1.90069	2.77433e-05	0.000193257
TC1300008025.hg.1	ING1	inhibitor of growth family member 1	7.6128	7.38822	7.53325	7.69855	7.59873	7.5364	6.63395	6.90177	6.3696	7.56133	6.63511	1.90029	0.122467	0.177634
TC0900007819.hg.1	CTSL3P	cathepsin L family member 3, pseudogene	4.85674	4.3741	4.53586	4.53374	4.10083	4.51907	3.56092	3.71905	3.40215	4.48672	3.5607	1.90003	0.00441099	0.0111119
TC1600009085.hg.1	NTHL1	nth-like DNA glycosylase 1	5.63343	5.78706	6.22538	5.52864	6.13613	6.12756	5.08381	5.23798	4.61943	5.90637	4.98041	1.89995	0.0233828	0.0441357
TC0100007562.hg.1	TRNAU1AP	tRNA selenocysteine 1 associated protein 1	6.26143	6.58567	6.33598	6.29543	6.31523	6.2729	5.89071	5.5613	4.80567	6.34444	5.41923	1.89897	2.41578e-05	0.000175084
TC0100015336.hg.1	BCL2L15	BCL2-like 15	6.28507	5.67546	5.9353	5.69438	6.10859	6.2788	5.54683	4.71054	4.95642	5.99627	5.07127	1.89869	0.000276689	0.00116521
TC0300013719.hg.1	CEP19	centrosomal protein 19kDa	5.82905	5.55278	5.58301	5.45439	5.79888	5.88989	4.75271	4.87928	4.64709	5.68467	4.75969	1.89865	0.000313487	0.00129276
TC0300013840.hg.1	ABHD14A-ACY1	ABHD14A-ACY1 readthrough	8.62976	8.63569	8.62819	8.66608	8.71546	8.65969	7.53601	7.94947	7.70777	8.65581	7.73108	1.89833	1.76522e-08	1.22883e-06
TC0200012608.hg.1	PSME4	proteasome activator subunit 4	7.86871	7.86413	7.87179	7.95969	7.96805	7.87982	7.20527	6.59632	7.13376	7.90203	6.97845	1.89682	0.000280964	0.00118067
TC1000007590.hg.1	SLC18A3	solute carrier family 18 (vesicular acetylcholine transporter), member 3	5.12106	5.15958	5.04161	4.921	5.12446	4.96355	4.06752	4.34981	3.97759	5.05521	4.13164	1.8968	0.00052427	0.00195659
TC0700009233.hg.1	BPGM	Transcript Identified by AceView, Entrez Gene ID(s) 669	5.53607	5.36215	5.48532	5.30578	5.07758	5.37172	5.16829	4.10664	4.02428	5.35644	4.43307	1.89654	0.00047457	0.00180471
TC1400010748.hg.1	LINC01588	long intergenic non-protein coding RNA 1588	4.80506	5.01266	4.90399	4.42256	5.08897	5.01816	3.91989	3.94548	3.99086	4.87523	3.95208	1.89626	0.00321962	0.00857631
TC0700007024.hg.1	TAX1BP1	Tax1 (human T-cell leukemia virus type I) binding protein 1	9.76742	9.90119	9.76957	9.78247	9.81245	9.79324	8.86145	8.92119	8.86222	9.80439	8.88162	1.89575	5.16666e-05	0.000312947
TC2000006442.hg.1	NRSN2	neurensin 2	4.36885	4.55009	4.24708	4.83705	4.68291	4.71382	3.52992	3.80908	3.59338	4.56663	3.64412	1.89541	0.00635487	0.014973
TC0600008209.hg.1	CENPQ	centromere protein Q	5.9115	6.06371	5.87736	6.09431	6.11967	5.89526	5.40236	4.57357	5.23745	5.99364	5.07113	1.8954	0.000130791	0.000645617
TC0700013442.hg.1	LSMEM1	leucine-rich single-pass membrane protein 1	4.83429	4.90802	5.22829	4.60337	4.69989	4.89771	3.84906	3.89267	4.07675	4.86193	3.93949	1.89531	0.000667566	0.00237682
TC1400008590.hg.1	OSGEP	O-sialoglycoprotein endopeptidase	8.11493	8.00682	7.77813	7.90698	7.93561	7.93885	7.37161	6.32199	7.38048	7.94689	7.02469	1.89499	1.92254e-06	2.8185e-05
TC1300007208.hg.1	RNASEH2B	ribonuclease H2, subunit B	7.52705	7.87826	7.68643	7.60164	7.81083	7.43423	7.05105	6.29049	6.86126	7.65641	6.73427	1.89492	0.000190231	0.000863325
TC1700006627.hg.1	SPNS2	spinster homolog 2 (Drosophila)	7.62472	7.71687	7.83168	7.76481	7.82555	7.6338	6.531	6.95773	6.94418	7.73291	6.81097	1.89465	5.45862e-05	0.0003263
TC0400006598.hg.1	RGS12	regulator of G-protein signaling 12	5.40844	5.30254	4.99041	4.70133	5.21252	4.91172	3.93166	4.19536	4.37108	5.08783	4.16603	1.89447	0.0100901	0.0219775
TC1200007592.hg.1	AQP5	aquaporin 5	7.52076	7.32088	7.40079	7.52455	7.39558	7.62565	5.96373	7.30588	6.35958	7.4647	6.54306	1.89426	2.51135e-08	1.5478e-06
TC1200012836.hg.1	C12orf73	chromosome 12 open reading frame 73	7.67197	7.66329	7.64441	7.73621	7.71298	7.71626	6.62093	6.73772	6.95223	7.69085	6.77029	1.89285	1.80886e-05	0.000142059
TC0X00010172.hg.1	HMGN5	high mobility group nucleosome binding domain 5	7.61456	8.02093	8.0392	7.62402	7.81266	7.68286	6.86142	6.78235	6.99168	7.79904	6.87848	1.89285	0.00217674	0.00622614
TC1500007513.hg.1	LACTB	lactamase, beta	6.9811	7.04362	6.91192	6.79074	6.88045	6.87602	6.44893	5.81836	5.71511	6.91397	5.99413	1.89191	0.000182333	0.000837404
TC1100013173.hg.1	C11orf98; LBHD1	chromosome 11 open reading frame 98; LBH domain containing 1	9.79628	9.754	9.8806	9.94613	9.9655	9.85688	9.27337	8.93431	8.63275	9.86656	8.94681	1.89179	7.00178e-07	1.39327e-05
TC0700013484.hg.1	ZNF783	zinc finger family member 783	6.07857	6.09718	6.1913	6.14861	6.02923	6.04834	5.01204	5.51342	5.01225	6.09887	5.17924	1.89164	9.42906e-07	1.7124e-05
TC1600009162.hg.1	HCFC1R1	host cell factor C1 regulator 1 (XPO1 dependent)	6.44641	6.1744	6.63236	6.16054	6.44785	6.49716	5.76947	6.09354	4.5581	6.39312	5.4737	1.89135	0.000928054	0.00310626
TC0800008550.hg.1	EBAG9	estrogen receptor binding site associated, antigen, 9	9.18087	9.10914	9.07053	9.14355	9.20676	9.21805	8.73482	8.00763	7.96438	9.15482	8.23561	1.89108	0.00145938	0.00449917
TC1000007176.hg.1	MAP3K8	mitogen-activated protein kinase kinase kinase 8	6.20629	6.13487	6.24157	6.35288	6.57933	5.51119	5.53594	5.17031	5.04949	6.17102	5.25191	1.89095	0.0613402	0.0993599
TC1600007944.hg.1	GNAO1	guanine nucleotide binding protein (G protein), alpha activating activity polypeptide O	6.27914	6.07455	6.24637	6.26205	6.14038	6.12268	5.42045	4.91992	5.46526	6.18753	5.26854	1.89079	0.000852313	0.00289751
TC0100018267.hg.1	KCNC4	potassium channel, voltage gated Shaw related subfamily C, member 4	5.99107	5.99991	6.1023	5.99726	6.09741	5.95004	5.43282	5.38386	4.49636	6.023	5.10435	1.89035	0.000116688	0.000588046
TC0100016831.hg.1	ASPM	abnormal spindle microtubule assembly	8.97318	9.06528	8.84509	8.88988	8.94732	9.14708	8.22998	7.87616	8.07258	8.97797	8.05957	1.89002	1.94038e-05	0.000149702
TC0300009004.hg.1	RASA2	RAS p21 protein activator 2	5.49431	5.72846	5.61958	5.33203	5.65798	5.65541	4.66456	4.49879	4.82621	5.58129	4.66319	1.88964	0.435251	0.51558
TC0400011600.hg.1	PITX2	paired-like homeodomain 2	9.21688	9.20458	9.27557	9.36555	9.18983	9.02297	8.15858	8.68467	8.04141	9.21256	8.29489	1.88907	0.799353	0.841987
TC0900012228.hg.1	TOMM5	translocase of outer mitochondrial membrane 5 homolog (yeast)	9.6446	9.59859	9.64288	9.71062	9.79248	9.71358	9.089	8.61603	8.59486	9.68379	8.76663	1.8884	3.23112e-06	4.05269e-05
TC0100013466.hg.1	SPCS2	signal peptidase complex subunit 2	8.27365	8.57377	8.43402	8.36642	8.44059	8.38032	7.3826	7.68374	7.41919	8.41146	7.49518	1.88725	3.32045e-06	4.13092e-05
TC0X00011367.hg.1	SSX7	synovial sarcoma, X breakpoint 7	4.90122	4.89988	4.84618	4.8006	4.9554	5.20963	3.93265	4.05621	4.06881	4.93549	4.01922	1.88722	7.99546e-05	0.0004392
TC1100008804.hg.1	ANKRD49	ankyrin repeat domain 49	6.17069	6.26232	5.9993	5.77894	6.24954	6.07191	5.0124	5.19871	5.30703	6.08878	5.17271	1.88697	0.00287595	0.00780606
TC0900008951.hg.1	HMCN2	hemicentin 2	5.36658	5.35931	5.63075	5.54832	5.35803	5.69021	4.52907	4.70565	4.49483	5.4922	4.57652	1.88646	0.000176987	0.000818284
TC1600007514.hg.1	KAT8	K(lysine) acetyltransferase 8	7.42575	7.55379	7.55525	7.73785	7.68348	7.40778	7.0281	6.25854	6.64893	7.56065	6.64519	1.88617	4.86634e-05	0.000298465
TC1400010580.hg.1	DHRS4L2	dehydrogenase/reductase (SDR family) member 4 like 2	8.70684	8.48967	8.59874	8.56192	8.5533	8.6188	7.51567	7.8815	7.62308	8.58821	7.67342	1.8853	8.16448e-07	1.55103e-05
TC1000011628.hg.1	PDZD7	PDZ domain containing 7	5.77028	5.4103	6.04857	5.50657	5.18995	5.65426	4.59999	4.80727	4.63897	5.59665	4.68207	1.88502	0.00474826	0.0117939
TC0100012675.hg.1	ACOT7	acyl-CoA thioesterase 7	9.23605	9.08826	9.19193	9.12566	9.1841	9.02596	8.35102	8.35877	7.97367	9.14199	8.22782	1.88449	5.62394e-06	6.00111e-05
TC0900010580.hg.1	GKAP1	G kinase anchoring protein 1	4.65439	4.68053	4.66073	4.52908	4.78442	4.63885	3.58205	3.94537	3.70608	4.658	3.7445	1.88361	0.0227849	0.0431668
TC1900006532.hg.1	RPS15	ribosomal protein S15	12.1906	12.2041	12.3331	12.2499	12.2606	12.1816	11.4461	11.3627	11.161	12.2366	11.3233	1.88342	9.71569e-06	8.90522e-05
TC1900011139.hg.1	SLC17A7	solute carrier family 17 (vesicular glutamate transporter), member 7	5.05644	4.67675	5.13952	5.1038	4.8724	5.01086	4.40397	4.10175	3.68457	4.97663	4.06343	1.88321	0.000799168	0.00274865
TC1600008496.hg.1	NUDT7	nudix hydrolase 7	6.89796	6.68354	6.82353	6.54714	6.69387	6.76193	6.08272	5.67703	5.70651	6.73466	5.82209	1.8824	9.80123e-06	8.97212e-05
TC1900008300.hg.1	RELB	v-rel avian reticuloendotheliosis viral oncogene homolog B	5.82143	6.30858	6.02	6.00231	6.20798	5.76282	4.45455	5.41449	5.45542	6.02052	5.10815	1.88213	0.0245777	0.0460226
TC1600010859.hg.1	MLKL	mixed lineage kinase domain-like	7.61273	7.70516	7.69994	7.66884	7.71235	7.39906	6.7973	6.33413	7.03087	7.63301	6.72077	1.88197	6.47749e-07	1.3244e-05
TC0600013350.hg.1	REPS1	RALBP1 associated Eps domain containing 1	7.82156	7.78801	7.63351	7.7838	7.87234	7.51965	7.0281	6.53441	6.91161	7.73648	6.82471	1.88136	0.000135894	0.000665937
TC0100013073.hg.1	SDHB	succinate dehydrogenase complex subunit B, iron sulfur (Ip)	10.2906	10.3396	10.4099	10.4691	10.39	10.2648	9.64276	9.10084	9.60348	10.3607	9.44903	1.88118	0.00305888	0.00822864
TC1400007039.hg.1	FANCM	Fanconi anemia complementation group M	4.82862	4.64757	4.23709	4.32452	4.94513	4.7981	3.71713	3.54725	3.89227	4.63017	3.71889	1.88072	0.00425907	0.0107951
TC1200010921.hg.1	GLS2	glutaminase 2 (liver, mitochondrial)	7.42154	7.67777	7.81661	7.52022	7.66413	7.61002	7.12981	6.13918	6.85338	7.61838	6.70746	1.88025	5.09744e-05	0.000309541
TC1600007147.hg.1	TMEM159	transmembrane protein 159	7.61116	7.60157	7.85214	7.69917	7.84491	7.66339	6.91566	6.6684	6.81965	7.71206	6.80124	1.88011	0.772702	0.820044
TC1500010877.hg.1	PARP16	poly(ADP-ribose) polymerase family member 16	6.09546	5.79287	5.88904	6.15538	6.04975	6.09707	5.52726	4.42444	5.35677	6.01326	5.10282	1.87962	0.000226002	0.000987429
TC0200008724.hg.1	MRPS9	mitochondrial ribosomal protein S9	8.15442	8.18107	8.2153	8.17945	8.13241	8.24786	7.32907	7.4418	7.05361	8.18508	7.27482	1.87939	1.01912e-06	1.80633e-05
TC2000008741.hg.1	ABHD12	abhydrolase domain containing 12	7.23943	7.42698	7.35702	7.38896	7.31545	7.48194	6.5396	6.64209	6.19289	7.3683	6.45819	1.87918	0.0352777	0.0623773
TC0X00007112.hg.1	CHST7	carbohydrate (N-acetylglucosamine 6-O) sulfotransferase 7	5.37953	5.1795	5.45294	5.43646	5.13491	5.34563	4.52186	4.70529	4.00734	5.32149	4.41149	1.87905	0.0132854	0.0275069
TC0100009176.hg.1	SNX7	sorting nexin 7	7.91472	7.68352	7.72734	7.71712	7.68008	7.51759	6.68	6.84581	6.86495	7.70673	6.79692	1.8788	1.43883e-05	0.000119752
TC0X00009890.hg.1	ZC4H2	zinc finger, C4H2 domain containing	4.91182	4.8396	4.31835	4.9056	4.77108	4.9	3.88059	4.28752	3.42624	4.77441	3.86478	1.87856	0.0175146	0.0347344
TC1100008175.hg.1	NDUFS8; MIR4691; MIR7113	NADH dehydrogenase (ubiquinone) Fe-S protein 8, 23kDa (NADH-coenzyme Q reductase); microRNA 4691; microRNA 7113	8.99904	9.01153	9.17501	9.11557	8.96682	9.00838	8.13432	8.39419	7.88082	9.04606	8.13644	1.87854	6.91133e-06	6.96589e-05
TC1500009623.hg.1	BNIP2	BCL2/adenovirus E1B 19kDa interacting protein 2	7.02252	7.1324	6.89247	6.77139	7.05718	7.34421	5.9816	6.30296	6.098	7.03669	6.12752	1.87797	0.0354551	0.06266
TC0500009856.hg.1	CLPTM1L	CLPTM1-like	7.61018	7.56551	7.56852	7.66672	7.67773	7.35505	6.72156	6.55817	6.71472	7.57395	6.66482	1.87792	0.00044683	0.00172087
TC1900008216.hg.1	TEX101	testis expressed 101	4.98715	5.04293	5.12836	5.04123	5.21467	4.55654	3.92166	4.36189	3.9746	4.99515	4.08605	1.87787	0.00131343	0.00413557
TC1300010005.hg.1	MCF2L	MCF.2 cell line derived transforming sequence like	4.22818	4.46796	4.42361	4.40225	4.39799	4.81291	3.2797	3.82079	3.5391	4.45548	3.54653	1.87768	0.0108305	0.0232804
TC0300007617.hg.1	KCTD6	potassium channel tetramerization domain containing 6	7.20672	6.86577	6.87115	6.83094	7.04737	7.18221	6.17303	5.78834	6.31477	7.00069	6.09204	1.87729	0.000896567	0.00301782
TC2100007597.hg.1	HSPA13	heat shock protein 70kDa family, member 13	8.73457	8.88709	8.764	8.76166	8.96118	8.88805	8.13297	7.40799	8.23168	8.83276	7.92421	1.87715	4.50223e-08	2.16701e-06
TC1900011778.hg.1	ALDH16A1	aldehyde dehydrogenase 16 family, member A1	6.11048	5.99786	6.35947	5.87204	6.07991	6.17718	5.0951	5.36227	5.11614	6.09949	5.19117	1.87686	0.000151533	0.000726772
TC1000009296.hg.1	PTPRE	protein tyrosine phosphatase, receptor type, E	6.52404	6.12656	6.52902	6.20646	6.37538	6.42106	5.77968	5.17492	5.4134	6.36375	5.456	1.87612	0.00198381	0.00578423
TC1000011070.hg.1	DUPD1	dual specificity phosphatase and pro isomerase domain containing 1	4.2066	4.61659	4.52228	4.5086	4.26164	4.65341	3.66102	3.69183	3.30882	4.46152	3.55389	1.87596	0.00282694	0.00770717
TC1300009992.hg.1	BIVM-ERCC5	BIVM-ERCC5 readthrough	7.00169	6.82095	6.696	6.88665	6.82045	6.80789	6.15918	5.35294	6.2835	6.83894	5.93187	1.87523	3.43145e-05	0.000227927
TSUnmapped00000009.hg.1	SURF1	surfeit 1	6.64323	6.51951	6.3864	6.24762	6.76011	6.64521	5.84701	6.08825	4.94484	6.53368	5.6267	1.87512	0.00593581	0.0141646
TC1600011472.hg.1	NMRAL1	NmrA-like family domain containing 1	9.12878	9.20092	9.12559	9.18071	9.11294	9.2175	8.11566	8.33148	8.31703	9.16107	8.25472	1.8743	1.88117e-07	5.48197e-06
TC0100014848.hg.1	CCBL2; RBMXL1	cysteine conjugate-beta lyase 2; RNA binding motif protein, X-linked-like 1	7.61446	7.77086	7.57927	7.69035	7.74318	7.57901	7.01825	6.45781	6.79416	7.66286	6.75674	1.874	0.0482804	0.0812745
TC0100015810.hg.1	MRPL9	mitochondrial ribosomal protein L9	9.70087	9.65234	9.75942	9.74872	9.73619	9.79529	8.83581	8.72668	8.91567	9.73214	8.82605	1.87395	0.000222123	0.000974452
TC0500007667.hg.1	MRPS36	mitochondrial ribosomal protein S36	8.45366	8.44309	8.40911	8.33016	8.48757	8.38284	7.93966	7.18967	7.40646	8.41774	7.51193	1.87359	0.0052506	0.0127928
TC1100011161.hg.1	TRMT112	tRNA methyltransferase 11-2 homolog (S. cerevisiae)	10.1952	10.2097	10.3015	10.2983	10.3101	10.2038	9.48573	9.28442	9.27222	10.2531	9.34746	1.87341	3.55606e-05	0.000234339
TC1900010941.hg.1	ERCC1	excision repair cross-complementation group 1	8.39566	8.4221	8.39699	8.4249	8.34985	8.20021	7.81605	7.43046	7.13284	8.36495	7.45978	1.87276	0.00029903	0.00124487
TC1800009228.hg.1	ELAC1	elaC ribonuclease Z 1	5.2948	5.25278	5.1429	5.28977	5.31378	5.56629	3.94916	4.66948	4.59767	5.31005	4.40544	1.87205	0.000106463	0.000546037
TC1500008023.hg.1	ZFAND6	zinc finger, AN1-type domain 6	9.64604	9.62833	9.74477	9.72726	9.68297	9.63563	9.02776	8.31481	8.97614	9.6775	8.7729	1.87202	4.09512e-05	0.00026125
TC0100018555.hg.1	LEMD1	LEM domain containing 1	3.94312	3.99446	3.45403	3.79437	4.01227	4.46128	3.03511	3.13715	2.94442	3.94326	3.03889	1.87172	0.049799	0.0833728
TC0700011561.hg.1	CCL24	chemokine (C-C motif) ligand 24	6.11475	6.13634	6.07532	6.10631	6.03232	5.92944	5.17176	5.30993	5.00395	6.06575	5.16188	1.87107	5.13093e-06	5.63483e-05
TC1400009791.hg.1	ALKBH1	alkB homolog 1, histone H2A dioxygenase	7.44504	7.43097	7.48787	7.29234	7.48991	7.42898	6.7268	6.557	6.29322	7.42919	6.52567	1.87061	0.000131703	0.000649222
TC1100009081.hg.1	ANKK1	ankyrin repeat and kinase domain containing 1	4.7183	4.4829	4.06231	4.32708	4.73561	5.00796	3.60843	3.83858	3.51009	4.55569	3.65237	1.87037	0.0285743	0.0522786
TC1100011789.hg.1	FAM181B	family with sequence similarity 181, member B	5.65515	5.71169	5.33603	5.6698	5.22782	5.68091	4.34126	5.45218	4.1387	5.5469	4.64405	1.86976	0.00422796	0.0107328
TC2000007191.hg.1	DYNLRB1	dynein, light chain, roadblock-type 1	8.94826	8.93265	9.0643	8.95653	9.07491	8.92452	8.24868	8.19324	7.80023	8.98353	8.08072	1.8697	7.9877e-05	0.00043917
TC0400010251.hg.1	DHX15	DEAH (Asp-Glu-Ala-His) box helicase 15	9.37243	9.50916	9.45846	9.58733	9.62933	9.50135	8.42804	8.63913	8.75372	9.50968	8.60696	1.86958	4.25922e-05	0.000269157
TC1200009972.hg.1	GPR19	G protein-coupled receptor 19	5.21839	5.39373	5.00291	5.29336	5.02782	5.06703	4.27388	4.01435	4.5063	5.16721	4.26485	1.86912	8.12735e-05	0.000444116
TC0800010460.hg.1	LYPLA1	lysophospholipase I	9.54179	9.84498	9.60046	9.58032	9.61844	9.58696	9.13548	8.21298	8.83096	9.62882	8.72648	1.86911	0.984171	0.988133
TC0100013123.hg.1	UBR4	ubiquitin protein ligase E3 component n-recognin 4	10.0865	10.1241	10.2135	10.0439	10.1986	10.0247	9.38205	9.16393	9.09267	10.1152	9.21288	1.86908	0.000836245	0.00285511
TC0700009232.hg.1	BPGM	2,3-bisphosphoglycerate mutase	7.24304	7.11654	7.22214	7.02239	7.38439	7.14436	6.36159	6.36375	6.13414	7.18881	6.28649	1.86907	0.0202466	0.0391736
TC0400006816.hg.1	USP17L26; USP17L24	ubiquitin specific peptidase 17-like family member 26; ubiquitin specific peptidase 17-like family member 24	4.40368	4.31333	4.82524	4.30387	4.26509	4.55452	3.56523	3.63917	3.42299	4.44429	3.54247	1.86843	0.00357509	0.00935789
TC2100007854.hg.1	CCT8	chaperonin containing TCP1, subunit 8 (theta)	10.8403	11.0529	11.0173	10.9117	10.9033	10.7884	10.1506	9.96942	9.93164	10.919	10.0172	1.86835	0.575637	0.648439
TC1900010746.hg.1	EXOSC5	exosome component 5	9.10729	9.11297	9.05371	9.16638	9.05998	9.15486	8.38264	8.14142	8.09906	9.1092	8.20771	1.868	7.90776e-06	7.68141e-05
TC0800008783.hg.1	SQLE	squalene epoxidase	8.70499	8.86046	8.65674	8.86375	8.6581	8.6355	7.83076	7.87473	7.78157	8.72992	7.82902	1.86724	6.69816e-07	1.3553e-05
TC0200008617.hg.1	PDCL3	phosducin like 3	6.86586	6.89319	6.7563	6.90437	6.9785	6.91522	6.29891	6.01688	5.63941	6.88557	5.98506	1.86672	0.00499277	0.0122719
TC0200007628.hg.1	RPS27A	ribosomal protein S27a	10.9511	11.293	11.1335	11.1604	11.0957	11.1448	10.4158	9.88535	10.3874	11.1298	10.2295	1.86636	0.0180856	0.0356559
TC0500006640.hg.1	UBE2QL1	ubiquitin conjugating enzyme E2Q family-like 1	5.62359	5.37538	5.57558	5.54137	5.51895	5.56359	4.54119	4.88938	4.46864	5.53308	4.63307	1.86607	0.000199041	0.000895163
TC0400009519.hg.1	SNX25	sorting nexin 25	8.16021	8.22021	8.04927	8.06537	8.06998	8.25123	7.31516	7.16518	7.22907	8.13605	7.23647	1.86551	9.87433e-08	3.60578e-06
TC1400010028.hg.1	PRIMA1	proline rich membrane anchor 1	6.37227	6.48722	6.48584	6.30694	6.42905	6.52115	5.51374	5.55778	5.53311	6.43375	5.53487	1.86461	2.45819e-06	3.34964e-05
TC1100007897.hg.1	LGALS12	lectin, galactoside-binding, soluble, 12	4.2071	4.14283	4.30251	4.38544	4.41725	4.67931	3.21432	3.81578	3.34187	4.35574	3.45732	1.86402	0.00508595	0.0124553
TC0400012763.hg.1	S100P	S100 calcium binding protein P	9.35682	9.4742	9.49505	9.53621	9.49913	9.25343	8.73398	8.42025	8.45803	9.43581	8.53742	1.86398	0.000848404	0.0028888
TC0600009744.hg.1	RAB32	RAB32, member RAS oncogene family	5.91847	5.90345	5.70675	5.65431	5.69574	6.07584	4.50289	5.08002	5.19927	5.82576	4.9274	1.86395	0.000204241	0.000912237
TC0100009738.hg.1	GPR89A	G protein-coupled receptor 89A	8.24409	8.36136	8.23942	8.36461	8.20398	8.26998	7.88127	6.82434	7.44176	8.28057	7.38246	1.86363	4.80502e-07	1.05046e-05
TC0100009344.hg.1	SARS	seryl-tRNA synthetase	9.83717	9.77763	9.81388	9.77627	9.80401	9.72747	9.04825	8.58438	9.04189	9.78941	8.89151	1.86335	0.000355189	0.00143251
TC2200007892.hg.1	CECR5	cat eye syndrome chromosome region, candidate 5	7.50078	7.59753	7.54207	7.78323	7.78117	7.82279	6.66665	6.85766	6.79652	7.67126	6.77361	1.86303	0.71659	0.772566
TC0100014173.hg.1	TTC39A	tetratricopeptide repeat domain 39A	4.95551	4.8988	5.36199	5.44709	5.38206	5.34479	4.39203	5.01112	3.59965	5.23171	4.33426	1.86276	0.00120885	0.00386655
TC1700010814.hg.1	ASB16-AS1	ASB16 antisense RNA 1	7.16138	6.9465	7.20268	7.15366	7.05311	7.02474	6.30001	6.27271	6.00718	7.09035	6.1933	1.86225	3.22438e-07	8.0602e-06
TC0200014550.hg.1	ORC4	origin recognition complex subunit 4	7.78835	7.89899	7.67054	7.59711	7.79726	7.75439	7.01821	6.74219	6.80197	7.75111	6.85412	1.86217	0.00178575	0.00529968
TC0600008272.hg.1	FBXO9	F-box protein 9	8.22556	8.29722	8.35598	8.30462	8.35573	8.27907	7.54734	7.24909	7.42215	8.30303	7.40619	1.86198	3.6053e-07	8.70767e-06
TC1100008521.hg.1	B3GNT6	UDP-GlcNAc:betaGal beta-1,3-N-acetylglucosaminyltransferase 6	6.49296	6.83266	6.56833	6.55359	6.79745	6.3129	5.45416	5.89515	5.73957	6.59298	5.69629	1.86179	0.0146818	0.02995
TC0100017064.hg.1	NUAK2	NUAK family, SNF1-like kinase, 2	4.97354	4.744	4.64573	4.56392	4.84754	4.69364	3.77533	3.6657	4.10357	4.74473	3.8482	1.86158	0.00339371	0.00896849
TC0400008427.hg.1	AP1AR	adaptor-related protein complex 1 associated regulatory protein	7.76523	7.722	7.83703	7.61181	7.77647	7.79191	7.30892	6.71274	6.54104	7.75074	6.85424	1.86155	0.00128149	0.00405084
TC0300009035.hg.1	TRPC1	transient receptor potential cation channel, subfamily C, member 1	4.75816	4.1061	4.52501	4.48153	4.55973	4.16838	3.50205	3.58033	3.52798	4.43315	3.53679	1.86137	0.00773353	0.0176362
TC0500012044.hg.1	FSTL4	follistatin-like 4	4.74772	4.57339	4.87295	4.88597	4.46993	4.81909	3.55444	4.62843	3.31297	4.72817	3.83195	1.8612	0.0172915	0.0343652
TC1400009337.hg.1	DHRS7	dehydrogenase/reductase (SDR family) member 7	8.5909	8.65418	8.73399	8.83418	8.66747	8.6311	7.75129	7.90758	7.70896	8.6853	7.78928	1.86094	0.328569	0.407515
TC0700009093.hg.1	SMKR1	small lysine-rich protein 1	5.59742	5.54872	5.03913	5.97391	5.64002	5.76681	4.67827	5.02946	4.38757	5.59434	4.69843	1.86078	0.00172399	0.00514773
TC1800008827.hg.1	CCBE1	collagen and calcium binding EGF domains 1	4.58686	4.57933	4.8157	4.35953	4.60523	4.6477	3.75386	4.0323	3.32337	4.59906	3.70318	1.86074	0.000728362	0.00254885
TC0600013295.hg.1	IL20RA	interleukin 20 receptor, alpha	5.80386	5.78183	5.92301	5.84285	6.07067	5.71021	5.49109	4.27392	5.11376	5.85541	4.95959	1.86066	0.000304665	0.00126416
TC0100016363.hg.1	METTL18	methyltransferase like 18	4.89361	4.85878	4.5642	4.73897	4.38878	4.45655	3.84104	3.54951	3.87278	4.65015	3.75444	1.86052	0.0204426	0.0394718
TSUnmapped00000470.hg.1	HMBS	hydroxymethylbilane synthase	4.64761	4.80047	4.70462	4.44899	4.59695	4.94971	3.91601	3.64664	3.82453	4.69139	3.79573	1.86046	0.000797452	0.00274494
TC0900006752.hg.1	RRAGA	Ras-related GTP binding A	7.6748	7.82345	7.75117	7.71419	8.08663	7.68369	6.80284	7.1632	6.71579	7.78899	6.89394	1.85967	5.19848e-05	0.000314165
TC0100013578.hg.1	ADGRB2	adhesion G protein-coupled receptor B2	5.50637	5.60136	5.6619	5.49664	5.56369	5.59501	4.51735	4.61384	4.89809	5.57083	4.67643	1.85884	0.00482857	0.011949
TC1500009158.hg.1	LTK	leukocyte receptor tyrosine kinase	5.4335	5.49374	5.46518	5.50822	5.54321	5.44515	4.24817	5.04162	4.47557	5.4815	4.58845	1.85709	3.6587e-08	1.90004e-06
TC0X00008862.hg.1	FUNDC2	FUN14 domain containing 2	7.49139	7.46908	7.42281	7.38584	7.6534	7.55543	6.77391	6.22159	6.81452	7.49632	6.60334	1.85701	0.16257	0.225917
TC1000011659.hg.1	MGEA5	meningioma expressed antigen 5 (hyaluronidase)	7.10579	7.49651	7.10066	7.35618	7.31541	7.16864	6.63734	6.15147	6.30471	7.2572	6.36451	1.85664	0.00424366	0.0107637
TC0100016952.hg.1	UBE2T	ubiquitin conjugating enzyme E2T	10.2132	10.2293	10.1871	10.2896	10.343	10.054	9.38245	9.34346	9.25548	10.2194	9.32713	1.85605	0.000112244	0.000569397
TC1900011944.hg.1	FBXO17	F-box protein 17	5.66389	5.74301	5.6646	5.38125	5.42672	5.59861	4.72949	5.06446	4.26882	5.57968	4.68759	1.85586	0.00226334	0.00642425
TC1200006946.hg.1	H2AFJ	H2A histone family, member J	7.91018	7.93988	7.89539	7.73739	8.06883	7.84405	6.88048	7.26985	6.87222	7.89929	7.00752	1.85545	0.0837514	0.129388
TC1900011804.hg.1	ZNF580; ZNF581	zinc finger protein 580; zinc finger protein 581	6.50678	6.4842	6.68143	6.54595	6.72639	6.319	5.58951	5.98465	5.38363	6.54396	5.6526	1.85493	0.000204675	0.000913795
TC1600008942.hg.1	MRPL28	mitochondrial ribosomal protein L28	6.88311	6.93703	7.16781	6.92034	7.09727	6.92445	6.15759	5.95741	6.17848	6.98834	6.09782	1.85384	0.000152311	0.000729515
TC1700008945.hg.1	SPHK1	sphingosine kinase 1	6.53395	6.47131	6.69926	6.38434	6.19544	6.29837	5.46532	5.63379	5.52123	6.43044	5.54012	1.8536	0.0212376	0.0407318
TC0500007378.hg.1	NDUFS4	NADH dehydrogenase (ubiquinone) Fe-S protein 4, 18kDa (NADH-coenzyme Q reductase)	8.4451	8.46248	8.28847	8.43664	8.37408	8.60993	7.67215	7.60992	7.35829	8.43612	7.54678	1.85232	3.22112e-05	0.00021747
TC0100016903.hg.1	TMEM9	transmembrane protein 9	8.43669	8.43724	8.50516	8.54363	8.44333	8.5039	7.68718	7.4355	7.64524	8.47832	7.58931	1.85192	2.1043e-06	3.00686e-05
TC1700012316.hg.1	ANAPC11	anaphase promoting complex subunit 11	8.4684	8.41079	8.43747	8.49212	8.38274	8.4173	7.28139	7.74347	7.61421	8.4348	7.54635	1.85118	0.00010156	0.000527296
TC0800010163.hg.1	FGFR1	fibroblast growth factor receptor 1	4.52459	4.50062	5.26996	4.42148	4.3135	4.33561	3.66328	3.62569	3.73054	4.56096	3.67317	1.85034	0.0337428	0.0601293
TC1700008178.hg.1	ATP5G1	ATP synthase, H+ transporting, mitochondrial Fo complex subunit C1 (subunit 9)	11.3185	11.429	11.5757	11.4979	11.4882	11.3206	10.4274	10.4607	10.7635	11.4383	10.5506	1.85032	4.62516e-06	5.23296e-05
TC0300007495.hg.1	SPCS1	signal peptidase complex subunit 1	10.2362	10.2755	10.2808	10.2981	10.3711	10.3142	9.53699	9.31524	9.37551	10.296	9.40925	1.84901	8.13047e-07	1.54869e-05
TC0100011152.hg.1	GPR25	G protein-coupled receptor 25	5.47257	5.3147	5.50231	5.52854	5.49001	5.45998	4.14263	4.95292	4.63229	5.46135	4.57595	1.84728	1.55646e-05	0.000127173
TC1900009369.hg.1	PLIN3	perilipin 3	7.57398	7.2086	7.6145	7.27383	7.88675	7.85366	6.85451	6.67178	6.52362	7.56855	6.6833	1.84708	0.0337025	0.0600805
TC0700008662.hg.1	ARMC10	armadillo repeat containing 10	8.71662	8.77518	8.84238	8.7682	8.86571	8.72397	8.17941	7.67973	7.83258	8.78201	7.89724	1.84647	1.52311e-05	0.000125307
TC1600010216.hg.1	ABCC11	ATP binding cassette subfamily C member 11	4.98705	5.20469	4.80755	5.17367	4.9477	5.18318	4.00497	4.3934	4.09991	5.05064	4.16609	1.84618	0.00229437	0.00649718
TC2100008249.hg.1	TFF3	trefoil factor 3	9.64808	9.61257	9.64459	9.71187	9.6668	9.64273	8.89799	8.73368	8.67803	9.65444	8.7699	1.84618	7.23556e-10	1.88265e-07
TC2200009345.hg.1	C1QTNF6	C1q and tumor necrosis factor related protein 6	5.82817	6.07072	5.86901	5.93975	5.7241	5.89151	5.14506	5.21531	4.64767	5.88721	5.00268	1.84616	6.62193e-05	0.000380362
TC1200011367.hg.1	PPP1R12A	protein phosphatase 1, regulatory subunit 12A	7.76137	7.70306	7.60752	7.53257	7.42653	7.70431	7.27237	6.22724	6.71652	7.62256	6.73871	1.84529	0.0756151	0.118752
TC0500013191.hg.1	NSA2	NSA2 ribosome biogenesis homolog	9.56765	9.68272	9.61616	9.70765	9.72351	9.62945	9.14015	8.4121	8.75992	9.65452	8.77072	1.84523	0.214243	0.285481
TC0100008564.hg.1	ATG4C	autophagy related 4C, cysteine peptidase	6.63577	6.51789	6.26993	6.38195	6.32005	6.368	5.70422	5.4501	5.44185	6.4156	5.53206	1.8449	0.00623628	0.0147482
TC0Y00006487.hg.1	ZFY	zinc finger protein, Y-linked	5.23483	5.21614	5.28314	5.00055	5.73162	5.54744	4.93832	3.99065	4.42782	5.33562	4.45226	1.84467	0.00572365	0.0137424
TC1900011863.hg.1	FDX1L	ferredoxin 1-like	7.7541	7.62225	7.57317	7.77947	7.84087	7.73376	6.69843	7.00042	6.80342	7.71727	6.83409	1.84444	5.88537e-06	6.18166e-05
TC1700008228.hg.1	ITGA3	integrin alpha 3	6.22228	6.44575	6.53102	6.38668	6.40541	6.44461	5.41655	5.99601	5.15625	6.40596	5.52294	1.84423	5.77501e-05	0.000340468
TC2100007362.hg.1	LRRC3	leucine rich repeat containing 3	5.56624	5.43926	5.47613	5.61252	5.70144	5.62695	5.01211	4.68318	4.36767	5.57042	4.68766	1.84391	0.115438	0.169307
TC1300006503.hg.1	IFT88	intraflagellar transport 88	6.52565	6.45635	6.17334	6.27012	6.58919	6.36373	6.05516	4.86945	5.61658	6.3964	5.51373	1.84378	8.81244e-06	8.2798e-05
TC0800012435.hg.1	ZFAND1	zinc finger, AN1-type domain 1	9.63333	9.62083	9.56153	9.67043	9.59189	9.61335	8.74691	8.75719	8.69477	9.61523	8.73296	1.84327	0.195866	0.26456
TC0200011121.hg.1	INPP5D	inositol polyphosphate-5-phosphatase D	5.96896	5.94571	6.16159	6.06965	6.03465	5.86616	4.89242	5.31924	5.16654	6.00779	5.12607	1.84257	1.84863e-05	0.000144337
TC1100009433.hg.1	HYLS1	hydrolethalus syndrome 1	5.7202	5.71676	5.54513	5.8313	5.94239	5.78128	4.8441	4.79033	4.9892	5.75618	4.87454	1.84246	0.000194234	0.000878518
TC0500012498.hg.1	ANXA6	annexin A6	5.08483	4.65367	4.92237	5.13415	4.29188	4.36904	3.66689	4.4787	3.43853	4.74266	3.86137	1.84202	0.620903	0.689935
TC0200013606.hg.1	LYG1	lysozyme G-like 1	6.09303	6.00219	5.87051	6.0513	6.08979	6.07356	5.08992	5.50539	4.85182	6.03006	5.14904	1.84168	2.07185e-06	2.97039e-05
TC0300011362.hg.1	FEZF2	FEZ family zinc finger 2	4.83202	5.0159	4.90356	4.95951	4.92881	4.88936	4.11782	4.28958	3.71427	4.92153	4.04056	1.84161	2.17777e-05	0.000161958
TC1200010615.hg.1	LMBR1L	limb development membrane protein 1-like	6.33003	6.48534	6.43414	6.26196	6.27069	6.32259	5.13307	5.55908	5.71735	6.35079	5.46983	1.8416	0.00566468	0.0136179
TC1100010058.hg.1	DENND5A	DENN/MADD domain containing 5A	6.17654	5.96157	5.52208	5.66744	5.69815	5.75913	5.02552	4.78321	4.94088	5.79748	4.91653	1.84159	0.00460504	0.0115008
TC0300009696.hg.1	VWA5B2	von Willebrand factor A domain containing 5B2	5.6638	4.93785	4.9114	5.71551	5.10251	5.03532	3.84565	4.64109	4.55448	5.22773	4.34707	1.84122	0.137711	0.196195
TC1000006639.hg.1	FBXO18	F-box protein, helicase, 18	8.60269	8.70484	8.6992	8.62728	8.54029	8.47564	7.80585	7.47793	7.8997	8.60832	7.72782	1.84101	1.14656e-05	0.000101033
TC2000008951.hg.1	GSS	glutathione synthetase	9.33122	9.50004	9.36413	9.46998	9.428	9.27142	8.64919	8.37164	8.52097	9.39413	8.51393	1.84063	0.00146686	0.00451965
TC0100007207.hg.1	PINK1; MIR6084	PTEN induced putative kinase 1; microRNA 6084	7.00025	6.78816	6.88104	6.68133	6.82283	6.82598	5.78643	6.42657	5.64736	6.83326	5.95345	1.84013	2.67562e-05	0.000187968
TC0200014717.hg.1	WDSUB1	WD repeat, sterile alpha motif and U-box domain containing 1	6.11245	6.24116	6.02947	6.10713	6.1253	6.03264	5.20409	5.46964	5.01185	6.10802	5.22853	1.83974	9.40587e-05	0.000497134
TC0100010877.hg.1	TSEN15	TSEN15 tRNA splicing endonuclease subunit	7.49024	7.39802	7.39222	7.45765	7.38261	7.04907	6.36702	6.45997	6.62135	7.36163	6.48278	1.83892	0.0101035	0.0220023
TC1100010187.hg.1	CALCA	calcitonin-related polypeptide alpha	5.96372	5.93026	5.9585	6.09169	5.72295	5.79025	5.18563	5.58441	4.32226	5.90956	5.03077	1.83884	3.23027e-05	0.000217802
TC0100018443.hg.1	PLPP3	phospholipid phosphatase 3	6.46248	6.45628	6.50882	6.54919	6.65441	6.47859	6.06748	5.52728	5.32446	6.51829	5.63974	1.83854	0.016172	0.0324772
TC0100009696.hg.1	LOC388692; FAM231D; RP11-403I13.7; RP11-403I13.8	Homo sapiens uncharacterized LOC388692 (LOC388692), long non-coding RNA.; Homo sapiens family with sequence similarity 231, member D (FAM231D), long non-coding RNA.; novel transcript	5.03864	5.03594	5.24358	5.21318	5.11912	5.23088	3.70904	4.9081	4.1887	5.14689	4.26861	1.83818	8.06758e-06	7.79836e-05
TC0500010579.hg.1	TTC33	tetratricopeptide repeat domain 33	6.86197	6.94598	6.72841	6.67894	7.13321	6.91437	6.55979	5.52487	5.9147	6.87715	5.99979	1.83701	0.537173	0.611956
TC1100007463.hg.1	F2	coagulation factor II (thrombin)	5.68867	5.36461	5.58352	5.61657	5.65419	5.64002	4.69589	5.06629	4.37979	5.59126	4.71399	1.8369	0.00514698	0.0125803
TC0500007097.hg.1	RXFP3	relaxin/insulin-like family peptide receptor 3	4.53928	4.27829	4.49864	4.63904	4.55789	4.30945	3.38038	4.32993	3.06933	4.47043	3.59321	1.83683	0.000517884	0.00193896
TC0700013356.hg.1	EPDR1	ependymin related 1	3.38135	3.72082	3.50483	3.66893	3.92915	3.95536	2.64349	2.855	2.95033	3.69341	2.81627	1.83672	0.0129872	0.0269956
TC0600013180.hg.1	CTAGE9	CTAGE family, member 9	5.50007	5.2659	5.40594	5.29351	5.68591	5.17203	5.05001	4.00376	4.47711	5.38723	4.51029	1.83647	0.00267121	0.00736308
TC1500008335.hg.1	FURIN	furin (paired basic amino acid cleaving enzyme)	6.56782	6.64411	6.75989	6.7248	6.72298	6.2405	6.16136	6.28332	4.75589	6.61002	5.73352	1.83591	2.08926e-05	0.000157506
TC1700007897.hg.1	HSD17B1	hydroxysteroid (17-beta) dehydrogenase 1	6.73748	7.03999	6.63505	6.71578	6.48729	6.92939	5.88883	5.85011	5.9041	6.7575	5.88101	1.8359	0.00128221	0.004052
TC1700012266.hg.1	MEIOC	meiosis specific with coiled-coil domain	5.13281	4.96556	5.29668	5.1198	5.23963	5.45763	3.78629	4.52011	4.67088	5.20202	4.32576	1.83561	0.00137083	0.0042777
TC2100008374.hg.1	TSPEAR	thrombospondin-type laminin G domain and EAR repeats	5.14623	5.18831	4.85137	5.0841	5.14453	5.24503	4.03467	4.27595	4.39195	5.10993	4.23419	1.83495	0.0302542	0.0548747
TC1900007906.hg.1	TBCB	tubulin folding cofactor B	9.05215	9.24776	9.10458	9.17762	9.13666	9.11239	8.53319	8.26067	7.99471	9.13853	8.26286	1.83486	1.09481e-05	9.76745e-05
TC0200008090.hg.1	HTRA2	HtrA serine peptidase 2	8.79864	8.75215	8.87979	8.76745	8.87614	8.66938	8.15303	7.85621	7.74003	8.79059	7.91642	1.83295	0.441356	0.521484
TC1600011460.hg.1	SPSB3	splA/ryanodine receptor domain and SOCS box containing 3	7.82891	7.79693	7.73224	7.85017	7.94475	7.81246	7.04024	6.80513	7.01622	7.82758	6.95386	1.83238	0.00584823	0.013993
TC0800008674.hg.1	DEPTOR	DEP domain containing MTOR-interacting protein	7.78429	7.66644	7.8626	7.88228	7.84075	7.99276	7.19523	7.16206	6.53854	7.83819	6.96528	1.83135	1.53923e-06	2.40447e-05
TC0300009855.hg.1	IL1RAP	interleukin 1 receptor accessory protein	5.51388	6.13984	5.90249	6.03212	6.11224	5.1888	4.6083	5.07608	5.14406	5.81489	4.94281	1.8303	0.455906	0.535473
TC0900011072.hg.1	ABCA1	ATP binding cassette subfamily A member 1	5.94047	6.00955	5.77583	5.70457	5.72836	6.03544	5.35883	4.8097	4.81292	5.8657	4.99382	1.83005	0.261335	0.337406
TC0300012880.hg.1	C3orf33	chromosome 3 open reading frame 33	5.73443	5.54885	5.57481	5.80911	5.67181	5.76897	5.12634	4.42013	4.89198	5.68466	4.81281	1.83001	5.17675e-05	0.000313116
TC0800011683.hg.1	FBXO32	F-box protein 32	8.02674	8.06313	8.08176	7.73628	7.93826	8.26972	7.2825	6.9281	7.23185	8.01932	7.14748	1.82999	0.000342936	0.00139238
TC0600006993.hg.1	NOL7	nucleolar protein 7	9.19006	8.91049	9.07778	9.10345	9.17117	8.96026	8.27519	8.07569	8.2404	9.06887	8.19709	1.82991	6.96989e-05	0.000395686
TC1200009136.hg.1	CABP1	calcium binding protein 1	7.5759	7.57722	7.69488	7.38212	7.69273	7.71917	7.14402	6.64411	6.4178	7.607	6.73531	1.82981	1.61448e-05	0.000130556
TC0100012359.hg.1	OR2T3	olfactory receptor, family 2, subfamily T, member 3	5.69057	6.15763	6.02434	6.06765	5.74682	6.18652	4.97166	5.13677	5.21384	5.97892	5.10742	1.82956	0.00337943	0.00893612
TC1200012110.hg.1	PEBP1	Memczak2013 ANTISENSE, coding, INTERNAL, UTR3 best transcript NM_002567	7.82871	7.98143	7.9694	8.02558	7.74498	7.76521	7.12064	6.92595	6.99667	7.88588	7.01442	1.82952	1.97506e-05	0.000151304
TC0600014333.hg.1	MICAL1	microtubule associated monooxygenase, calponin and LIM domain containing 1	6.85745	6.92264	6.74367	6.54693	6.59608	6.49682	5.23605	6.09688	6.13694	6.69393	5.82329	1.82848	0.0297973	0.0541925
TC1000012164.hg.1	DHX32	DEAH (Asp-Glu-Ala-His) box polypeptide 32	7.10996	7.09363	7.11172	7.05633	7.05856	7.14514	6.57091	5.78985	6.31644	7.09589	6.22574	1.82786	1.14845e-05	0.000101158
TC1300007483.hg.1	BORA	bora, aurora kinase A activator	6.8523	7.00763	6.55595	6.94396	6.8061	6.79738	6.1929	5.60107	6.07731	6.82722	5.9571	1.82782	0.690054	0.749495
TC2200007278.hg.1	KCTD17	potassium channel tetramerization domain containing 17	6.13944	6.12392	6.18062	6.09876	6.42651	5.99209	5.40406	5.63193	4.83472	6.16022	5.29024	1.82765	0.0236395	0.0445536
TC1200010967.hg.1	ARHGAP9	Rho GTPase activating protein 9	6.09358	6.35501	6.48603	6.46765	6.36503	6.29896	5.44192	5.62371	5.35965	6.34438	5.47509	1.82676	0.000346969	0.00140544
TC0100011999.hg.1	NTPCR	nucleoside-triphosphatase, cancer-related	7.45023	7.59647	7.43191	7.44948	7.36916	7.60733	6.48236	6.72946	6.63343	7.4841	6.61509	1.82641	0.00106728	0.00349428
TC0900006569.hg.1	MLANA	melan-A	4.25629	5.30002	5.34153	5.26105	5.02476	5.22722	4.194	4.25236	4.15205	5.06848	4.19947	1.82641	0.0103526	0.0224445
TC0500011219.hg.1	AP3B1	adaptor-related protein complex 3, beta 1 subunit	8.97759	9.02539	9.0092	8.98292	8.94601	8.87971	7.9925	8.18583	8.12506	8.97014	8.10113	1.8264	3.17335e-07	7.96047e-06
TC1900010566.hg.1	HKR1	Memczak2013 ANTISENSE, CDS, coding, INTERNAL best transcript NM_181786	5.21368	4.74418	5.17579	4.80951	5.40173	4.86196	4.38687	4.4487	3.66086	5.03447	4.16548	1.82639	0.00186974	0.00550175
TC0300009713.hg.1	EPHB3	EPH receptor B3	5.47266	5.41713	5.48454	5.66827	5.47337	5.10795	4.47377	5.18525	4.0463	5.43732	4.56844	1.82624	0.000770821	0.00266913
TC1100008786.hg.1	CEP295	centrosomal protein 295kDa	6.62755	6.88292	6.39955	6.41411	6.4652	6.68216	6.08696	5.4473	5.59508	6.57858	5.70978	1.82614	0.00187697	0.00551922
TC0100018302.hg.1	EFNA4	ephrin-A4	6.33716	6.35061	6.52463	6.41769	6.49361	6.27329	5.48723	6.02058	5.08441	6.3995	5.53074	1.82609	2.64311e-05	0.000186417
TC1400010604.hg.1	MIA2	melanoma inhibitory activity 2	5.87648	5.79012	5.41141	5.55248	5.60129	5.68307	5.17185	4.61972	4.56024	5.65247	4.78394	1.82581	8.71355e-05	0.000467221
TC0600013682.hg.1	TMEM242	transmembrane protein 242	8.61701	8.47295	8.59496	8.56511	8.50043	8.43792	7.5361	7.70483	7.74797	8.5314	7.66297	1.82568	0.00286258	0.00777664
TC1900007384.hg.1	GDF15	growth differentiation factor 15	10.9189	10.9581	11.0532	11.0007	11.0201	11.0133	10.3622	10.0063	10.0093	10.9941	10.126	1.82526	3.25466e-08	1.80941e-06
TC0600014290.hg.1	UNC5CL	unc-5 family C-terminal like	5.2964	5.6705	5.53613	5.87507	5.55777	5.29044	4.26764	5.04406	4.69828	5.53772	4.66999	1.82478	0.0248753	0.0464987
TC0200008911.hg.1	ZC3H6	zinc finger CCCH-type containing 6	5.93556	5.40802	5.39707	5.37715	5.59359	5.65646	4.46245	4.63939	4.97893	5.56131	4.69359	1.82478	0.568032	0.641522
TC0400012901.hg.1	FBXL5	F-box and leucine-rich repeat protein 5	4.76375	5.08457	4.97723	4.72855	5.00775	4.85109	4.19345	4.21465	3.6956	4.90216	4.03457	1.82461	0.00217643	0.00622614
TC0500013089.hg.1	GFPT2	glutamine-fructose-6-phosphate transaminase 2	5.34699	4.62937	5.09639	4.77021	4.80945	5.69238	4.49195	4.35236	3.72611	5.05746	4.19014	1.82428	0.0697837	0.110819
TC0X00007781.hg.1	ZNF711	zinc finger protein 711	4.84703	4.5644	4.82633	4.4488	4.86292	4.47928	3.78083	4.11026	3.52538	4.67146	3.80549	1.82257	0.00274761	0.00753687
TC1000011606.hg.1	BLOC1S2	biogenesis of lysosomal organelles complex-1, subunit 2	7.83105	7.67521	7.67237	7.72187	7.77399	7.73822	7.00791	6.72555	6.87547	7.73545	6.86964	1.82236	0.000165396	0.000778283
TC1100012713.hg.1	PATE2	prostate and testis expressed 2	4.01376	4.6337	4.33076	4.11288	4.27104	4.30373	3.54539	3.35906	3.33143	4.27764	3.41196	1.8222	0.0109136	0.023438
TC0100008170.hg.1	TEX38	testis expressed 38	5.24214	5.10456	5.16628	5.38959	5.34661	5.30467	4.61969	4.26679	4.29456	5.25898	4.39368	1.82172	0.000382862	0.00152208
TC0600012315.hg.1	COX7A2	cytochrome c oxidase subunit VIIa polypeptide 2 (liver)	9.81639	9.90347	9.86729	9.97383	9.8341	9.66395	9.03342	8.84636	9.05389	9.84317	8.97789	1.8217	0.0399129	0.0691424
TC0700009691.hg.1	ASIC3	acid sensing ion channel 3	5.40203	5.79365	5.62628	5.19643	5.61573	5.25118	4.60841	4.98975	4.24882	5.48088	4.61566	1.82162	0.00207465	0.00599125
TC1800006912.hg.1	IMPACT	impact RWD domain protein	6.48233	6.26039	6.34853	6.37018	6.50024	6.53883	5.77645	5.0544	5.82392	6.41675	5.55159	1.82154	0.860836	0.892287
TC0800012066.hg.1	TSNARE1	t-SNARE domain containing 1	5.72282	5.82933	5.56936	5.52194	5.53807	5.8632	4.93506	4.79815	4.69368	5.67412	4.80896	1.82154	0.00796029	0.0180561
TC0300012572.hg.1	CEP70	centrosomal protein 70kDa	7.97816	8.029	8.02827	7.97952	8.1804	7.99758	7.10669	7.04705	7.34748	8.03215	7.16707	1.82144	0.00180564	0.00534759
TC0X00007582.hg.1	CXorf49B	chromosome X open reading frame 49B	4.93579	4.59454	5.12275	4.68977	4.48998	4.86899	4.05009	3.90616	3.8001	4.78364	3.91878	1.82115	0.0356621	0.0629531
TC2000009198.hg.1	ADA	adenosine deaminase	4.71308	4.54157	4.80211	4.20034	4.37961	4.08678	3.41403	3.57923	3.77451	4.45392	3.58926	1.82091	0.404214	0.484362
TC0600007416.hg.1	ZKSCAN3	zinc finger with KRAB and SCAN domains 3	5.3746	5.41494	5.4031	5.20428	5.59968	5.1168	4.85961	4.72803	3.8752	5.35223	4.48761	1.82086	0.000194634	0.00087977
TC0200015082.hg.1	FKBP7	FK506 binding protein 7	5.37383	5.67488	5.47079	5.34663	5.1691	5.51292	4.52718	4.39393	4.75999	5.42469	4.56036	1.82049	0.00115937	0.0037404
TC0100013471.hg.1	PTAFR	platelet-activating factor receptor	4.54259	4.83071	4.14282	4.81637	4.24431	4.77754	3.57582	4.02097	3.48769	4.55906	3.69482	1.82037	0.0221665	0.0422076
TC0700010020.hg.1	PSMG3	proteasome (prosome, macropain) assembly chaperone 3	8.64574	8.38762	8.63265	8.55141	8.5637	8.46583	7.67631	7.61938	7.7375	8.54116	7.67773	1.81936	6.21622e-06	6.40988e-05
TC1100007307.hg.1	C11orf74	chromosome 11 open reading frame 74	5.40391	5.29566	5.45082	5.63744	5.62303	5.59019	4.63944	4.71771	4.55318	5.50017	4.63678	1.81932	0.00149142	0.00457887
TC0500008483.hg.1	SNX24	sorting nexin 24	7.20234	7.10808	7.14628	7.16868	7.3715	7.51058	6.86437	6.00144	6.29825	7.25124	6.38802	1.8191	0.0557852	0.0916914
TC1600011535.hg.1	SIAH1	siah E3 ubiquitin protein ligase 1	8.24716	8.1357	8.26711	8.16528	8.32157	8.25145	7.73366	7.06358	7.30849	8.23138	7.36858	1.81856	0.00517168	0.0126249
TC0100015212.hg.1	EPS8L3	EPS8-like 3	5.54386	5.53639	5.4428	5.20571	5.33927	5.53348	4.91053	4.54871	4.25371	5.43358	4.57098	1.81831	6.27211e-05	0.000365356
TC1300008080.hg.1	TUBGCP3	Memczak2013 ANTISENSE, coding, INTERNAL, intronic best transcript NM_006322	5.91044	5.82956	5.43838	5.76501	5.6434	5.74886	4.47219	5.03307	5.07502	5.72261	4.86009	1.81821	0.0543207	0.0895932
TC1700007985.hg.1	TMUB2	transmembrane and ubiquitin-like domain containing 2	7.09758	7.06589	7.15429	6.90755	7.12527	7.08495	6.50877	6.28852	5.83397	7.07259	6.21042	1.81777	5.73984e-06	6.08542e-05
TC0900008881.hg.1	PKN3	protein kinase N3	6.18841	6.21521	6.10185	6.30325	6.18604	6.26735	5.36085	5.47374	5.21005	6.21035	5.34821	1.81773	1.88684e-07	5.4836e-06
TC0100017836.hg.1	LYST	lysosomal trafficking regulator	5.80899	5.92398	5.80694	6.11817	6.01646	5.55003	5.09243	4.89474	5.03887	5.87076	5.00868	1.81766	0.786826	0.831814
TC0400011015.hg.1	CXCL3	chemokine (C-X-C motif) ligand 3	7.32418	7.03216	7.14803	6.82372	6.93899	7.02699	6.20138	6.37977	5.97999	7.04901	6.18705	1.81751	0.000838336	0.00286051
TC1100009248.hg.1	RNF26	ring finger protein 26	8.04683	8.06684	7.91839	8.01973	8.15207	8.02221	7.60725	6.81928	7.10202	8.03768	7.17618	1.81692	0.300532	0.37867
TC1400008591.hg.1	TMEM55B	transmembrane protein 55B	7.15533	7.15059	7.463	7.41699	7.61711	7.2246	6.34731	6.79984	6.28258	7.33794	6.47657	1.81675	0.000431383	0.00167432
TC2100007373.hg.1	KRTAP10-4	keratin associated protein 10-4	4.86793	4.73418	4.62506	5.22062	4.72657	4.90144	3.92542	4.30959	3.71986	4.84597	3.98496	1.81631	0.00133032	0.00417694
TC1600010409.hg.1	BBS2	Bardet-Biedl syndrome 2	6.56196	7.00525	6.89392	6.80839	6.83133	6.60302	5.98857	6.06296	5.71824	6.78398	5.92326	1.81594	9.5279e-05	0.000501729
TC0800008321.hg.1	LAPTM4B	lysosomal protein transmembrane 4 beta	6.77038	6.44111	7.0145	6.62131	6.97034	6.81463	6.50466	5.21401	6.01661	6.77205	5.91176	1.8154	0.097895	0.14779
TC0500009321.hg.1	MAT2B	methionine adenosyltransferase II, beta	9.05391	9.14962	9.02849	8.95623	9.02067	9.2086	8.39773	7.97407	8.25645	9.06959	8.20942	1.81525	0.000260023	0.0011061
TC0300012145.hg.1	FSTL1; MIR198	follistatin like 1; microRNA 198	5.7699	5.77927	5.8808	5.71714	5.32031	6.06713	4.73255	5.45275	4.50298	5.75576	4.89609	1.81462	0.00644319	0.0151412
TC1200007051.hg.1	PYROXD1	pyridine nucleotide-disulphide oxidoreductase domain 1	6.34932	6.28182	6.15393	5.93326	6.35704	6.45839	5.40103	5.37006	5.41703	6.25563	5.39604	1.81452	0.00648359	0.0152228
TC1000009919.hg.1	TRDMT1	tRNA aspartic acid methyltransferase 1	5.63957	5.68757	5.35982	5.28644	5.68058	5.26316	5.0507	4.13516	4.69426	5.48619	4.62671	1.81439	8.83706e-05	0.000472897
TC0600007800.hg.1	RPL10A	ribosomal protein L10a	10.9983	11.1563	11.0435	11.1569	11.1523	11.1395	10.4711	9.89213	10.3826	11.1078	10.2486	1.81405	0.000804824	0.00276411
TC1900007678.hg.1	POP4	POP4 homolog, ribonuclease P/MRP subunit	7.59813	7.39214	7.44644	7.46673	7.51849	7.37975	7.00252	6.13782	6.68341	7.46695	6.60792	1.81382	0.000404047	0.00159057
TC0X00007516.hg.1	LINC00269	long intergenic non-protein coding RNA 269	4.87443	4.88253	4.76806	4.83578	4.8089	4.74901	3.92115	4.08807	3.87331	4.81978	3.96084	1.81371	0.000285388	0.00119551
TC0900012284.hg.1	DNLZ	DNL-type zinc finger	6.5482	6.52244	6.61407	6.62776	6.40557	6.31632	5.69323	5.43825	5.80952	6.50573	5.647	1.81343	0.000332363	0.00135723
TC0700011714.hg.1	SRI	sorcin	10.0513	9.91548	9.89646	10.0079	10.0217	9.88471	9.18	9.04203	9.09315	9.96293	9.10506	1.81235	8.05606e-05	0.000441232
TC0200010112.hg.1	RBM45	RNA binding motif protein 45	5.68139	5.33439	5.0336	5.52084	5.85537	5.58634	4.82817	4.11721	4.98882	5.50199	4.64473	1.81159	0.00403401	0.010342
TC0300010931.hg.1	LZTFL1	leucine zipper transcription factor like 1	7.51111	7.55976	7.58945	7.4218	7.48701	7.43162	7.15176	5.8378	6.93997	7.50013	6.64318	1.8112	3.24567e-07	8.10397e-06
TC1600009100.hg.1	ECI1	enoyl-CoA delta isomerase 1	9.73049	9.71817	9.64063	9.6936	9.67098	9.56493	8.3961	9.005	9.03842	9.6698	8.81318	1.8108	5.60043e-06	5.98495e-05
TC0200016714.hg.1	FAM178B	family with sequence similarity 178, member B	4.01142	4.22942	4.55338	4.36899	4.75521	4.74563	3.54818	3.60746	3.60659	4.44401	3.58741	1.81077	0.0140036	0.0287553
TC0200008947.hg.1	IL36A	interleukin 36, alpha	4.62406	4.323	4.21933	4.78699	4.31351	5.06348	3.90754	3.57531	3.61265	4.55506	3.6985	1.81072	0.07732	0.120978
TC1000008727.hg.1	NFKB2	nuclear factor of kappa light polypeptide gene enhancer in B-cells 2 (p49/p100)	7.72524	7.66705	7.76437	7.73399	7.83195	7.48905	6.96647	6.71786	6.85238	7.70194	6.84557	1.81048	0.0603489	0.0980058
TC1900008544.hg.1	RCN3	reticulocalbin 3, EF-hand calcium binding domain	7.74805	7.7187	7.81361	7.79967	7.79653	7.73223	7.02231	6.51675	7.19708	7.76813	6.91205	1.81012	4.59069e-08	2.1929e-06
TC1900007103.hg.1	GCDH	glutaryl-CoA dehydrogenase	6.63705	6.70977	6.66099	6.88976	6.54021	6.57347	5.76602	5.8339	5.83785	6.66854	5.81259	1.80996	0.00194924	0.00569815
TC1700011783.hg.1	SRP68	signal recognition particle 68kDa	8.74188	8.77585	8.84926	8.74395	8.86217	8.82799	8.1101	7.97927	7.74402	8.80018	7.94446	1.80966	0.000241708	0.00104288
TC0100008023.hg.1	PPIH	peptidylprolyl isomerase H (cyclophilin H)	7.87656	8.04079	7.88403	8.0225	8.02107	8.03681	7.46617	6.71956	7.18935	7.98029	7.12503	1.80909	5.40833e-06	5.85257e-05
TC0100018532.hg.1	PIGC	phosphatidylinositol glycan anchor biosynthesis class C	7.71416	7.60171	7.52539	7.68359	7.71199	7.78466	7.08402	6.52581	6.83528	7.67025	6.81503	1.80903	4.6899e-06	5.27749e-05
TC0600014362.hg.1	TFB1M	transcription factor B1, mitochondrial	7.7988	7.86961	7.87193	8.0661	7.96887	7.96553	7.08805	6.8879	7.22896	7.92347	7.0683	1.80897	8.70567e-05	0.000467032
TC0100014937.hg.1	FAM69A	family with sequence similarity 69, member A	5.38708	4.89013	5.31127	5.0543	4.84037	5.03132	4.53364	3.99394	4.16448	5.08575	4.23069	1.80883	0.0229756	0.043478
TC0800008120.hg.1	LRRCC1	leucine rich repeat and coiled-coil centrosomal protein 1	5.79175	6.20052	6.05994	6.00253	6.14627	6.22289	5.91179	4.69061	5.04509	6.07065	5.21583	1.80853	0.964106	0.973272
TC0200009601.hg.1	MBD5	methyl-CpG binding domain protein 5	5.1004	4.99549	4.46669	4.5953	5.20912	5.20487	3.94148	4.11822	4.1629	4.92864	4.0742	1.80807	0.319106	0.397779
TC0200009307.hg.1	TISP43; LOC646743; LOC150527	Homo sapiens uncharacterized LOC150527 (TISP43), transcript variant 1, non-coding RNA.; Homo sapiens uncharacterized LOC150527 (TISP43), transcript variant 2, non-coding RNA.; Homo sapiens uncharacterized LOC646743 (LOC646743), non-coding RNA.; Transcript Identified by AceView, Entrez Gene ID(s) 150527; Transcript Identified by AceView, Entrez Gene ID(s) 150527, RefSeq ID(s) NR_027313; uncharacte…	5.16785	5.23594	5.14342	5.52727	5.18139	5.00638	4.06321	4.95297	4.05334	5.21037	4.3565	1.80734	0.00496435	0.0122161
TC0500010759.hg.1	CCNO	cyclin O	5.79248	5.70665	5.60695	5.88637	6.02243	5.62314	4.51873	5.16526	5.07397	5.773	4.91932	1.80711	0.00401531	0.0103015
TC0100014543.hg.1	DEPDC1	DEP domain containing 1	8.41792	8.433	8.32205	8.20263	8.39467	8.49835	7.53075	7.46366	7.58066	8.3781	7.52502	1.80635	6.23335e-05	0.000363493
TC1100007220.hg.1	DEPDC7	DEP domain containing 7	7.14334	7.06735	7.23587	7.21833	7.3303	7.22503	6.10176	6.59446	6.35468	7.20337	6.3503	1.80634	0.000675262	0.00239587
TC1400007752.hg.1	GSTZ1	glutathione S-transferase zeta 1	6.59266	6.6874	6.66383	6.60817	6.4687	6.82386	5.95859	5.68325	5.72218	6.64077	5.78801	1.80595	7.26368e-05	0.000408537
TC0200016586.hg.1	HSPE1-MOB4	HSPE1-MOB4 readthrough	8.67216	8.54516	8.41574	8.49635	8.32827	8.45304	7.8622	6.96793	8.06761	8.48512	7.63258	1.80568	4.09452e-05	0.00026125
TC0400011721.hg.1	MAD2L1	MAD2 mitotic arrest deficient-like 1 (yeast)	8.49576	8.6954	8.58669	8.48215	8.59414	8.62366	7.93724	7.33221	7.91202	8.57963	7.72716	1.8056	0.000297817	0.00124103
TC1000010609.hg.1	OGDHL	oxoglutarate dehydrogenase-like	5.17179	5.38199	5.29089	5.64587	5.02586	5.12645	3.9768	4.68195	4.60599	5.27381	4.42158	1.80529	0.188231	0.255969
TC1800008427.hg.1	KLHL14	kelch-like family member 14	4.91059	4.65691	4.88121	4.66672	5.1956	4.53116	4.08739	4.40273	3.37463	4.80703	3.95492	1.80515	0.0616868	0.0998309
TC0700011953.hg.1	CYP3A5	cytochrome P450, family 3, subfamily A, polypeptide 5	8.11806	8.01094	7.91624	7.86783	8.17097	8.00042	7.44718	6.88424	7.15507	8.01408	7.16216	1.80489	3.7494e-07	8.91542e-06
TC2000009447.hg.1	DPM1	dolichyl-phosphate mannosyltransferase polypeptide 1, catalytic subunit	9.30588	9.25173	9.10972	9.36646	9.255	9.2763	8.46367	8.25222	8.51344	9.26085	8.40978	1.80384	0.000222213	0.000974647
TC0100013983.hg.1	TMEM53	transmembrane protein 53	7.19305	7.09358	7.18708	7.35236	7.261	7.08414	6.23821	5.94885	6.84567	7.1952	6.34424	1.8037	5.57861e-05	0.000331624
TC1100007461.hg.1	ARHGAP1	Memczak2013 ANTISENSE, CDS, coding, INTERNAL, UTR3 best transcript NM_004308	6.51006	6.3405	6.59868	6.57175	6.33759	6.61239	5.61083	6.04664	5.276	6.49516	5.64449	1.80334	6.83581e-05	0.000389142
TC1200007182.hg.1	FAR2	fatty acyl-CoA reductase 2	8.22564	8.07486	8.17079	8.33488	8.1925	8.18564	7.57539	6.91193	7.55316	8.19739	7.34683	1.8032	0.000631904	0.00227138
TC0100010161.hg.1	PMF1; PMF1-BGLAP; BGLAP	polyamine-modulated factor 1; PMF1-BGLAP readthrough; bone gamma-carboxyglutamate (gla) protein	8.60605	8.64352	8.71171	8.7337	8.68171	8.55586	7.60955	7.72679	8.08294	8.65543	7.80643	1.80125	3.21066e-07	8.03527e-06
TC0X00006656.hg.1	RAB9A	RAB9A, member RAS oncogene family	6.86454	6.74741	6.63239	6.75633	6.68966	6.61522	5.52707	5.92037	6.15839	6.71759	5.86861	1.80123	0.0869318	0.133603
TC0X00006585.hg.1	SHROOM2	shroom family member 2	4.96484	4.82073	4.78089	4.91896	4.97237	5.28789	4.00774	4.16762	4.15066	4.95761	4.10867	1.80118	0.0408442	0.0705093
TC0600010647.hg.1	ECI2	enoyl-CoA delta isomerase 2	8.73839	8.6706	8.58176	8.96572	8.65692	8.68365	8.05287	7.90684	7.64228	8.71617	7.86733	1.80105	0.0315947	0.0568636
TC2000007132.hg.1	DNMT3B	DNA (cytosine-5-)-methyltransferase 3 beta	6.18549	6.32978	6.25166	5.93866	6.11257	6.1497	5.43525	5.04438	5.45852	6.16131	5.31272	1.80074	0.00597092	0.0142357
TC2200008505.hg.1	RFPL2	ret finger protein-like 2	4.9155	4.64483	4.70364	4.4694	4.87061	4.2798	3.80393	3.81248	3.7798	4.6473	3.79873	1.80071	0.00940087	0.0207481
TC0200008801.hg.1	SULT1C4	sulfotransferase family 1C member 4	4.31841	3.99281	4.41343	4.35774	4.20243	4.47749	3.38723	3.55049	3.3984	4.29372	3.44537	1.80043	0.000887362	0.00299483
TC0800009231.hg.1	GRINA	glutamate receptor, ionotropic, N-methyl D-aspartate-associated protein 1 (glutamate binding)	6.34474	6.45056	6.50035	6.5069	6.48825	6.42035	5.72433	6.00342	5.08684	6.45186	5.60486	1.79875	0.00171185	0.00512432
TC1900009917.hg.1	EPS15L1	epidermal growth factor receptor pathway substrate 15-like 1	5.88995	6.00753	5.75734	5.80834	5.66307	5.72927	5.43424	5.07033	4.38462	5.80925	4.96306	1.79774	0.00828906	0.0186748
TC0300006719.hg.1	BTD	biotinidase	7.02253	7.1743	6.95787	7.14337	7.09046	7.05162	6.14138	6.70272	5.83769	7.07336	6.22726	1.79763	8.18169e-05	0.000446365
TC1400007259.hg.1	PELI2	pellino E3 ubiquitin protein ligase family member 2	7.63633	7.80657	7.70787	7.60042	7.74895	7.6743	7.07307	6.78579	6.69019	7.69574	6.84968	1.79758	0.0215239	0.0411888
TC2200007780.hg.1	CRELD2	cysteine rich with EGF-like domains 2	6.78785	6.42059	6.86238	6.67529	6.7471	6.32899	5.96105	5.61826	5.79364	6.63703	5.79098	1.79757	0.160789	0.223775
TC1900007040.hg.1	CNN1	calponin 1, basic, smooth muscle	4.73947	4.63428	4.71732	4.48582	4.43269	4.40252	3.37177	4.30616	3.49037	4.56868	3.72277	1.7974	0.00197712	0.00576706
TC0800012165.hg.1	SCRIB; MIR937	scribbled planar cell polarity protein; microRNA 937	7.08382	7.07548	7.08966	6.89231	7.28947	6.87271	6.26571	6.21785	6.13136	7.05057	6.20498	1.79701	5.68237e-05	0.000336115
TC0100010335.hg.1	USP21	ubiquitin specific peptidase 21	8.49407	8.56878	8.56	8.65	8.53589	8.44912	7.6608	7.4857	7.94763	8.54298	7.69804	1.79618	8.25433e-06	7.9212e-05
TC1500010255.hg.1	C15orf40	chromosome 15 open reading frame 40	6.92339	7.0934	7.03564	6.81414	6.83145	6.89368	6.29623	5.93586	6.03083	6.93195	6.08764	1.79541	0.0219821	0.0419273
TC1200010756.hg.1	KRT6B	keratin 6B, type II	7.69682	7.68536	7.65123	7.83249	7.86956	7.98864	7.02128	7.07703	6.73099	7.78735	6.9431	1.79533	8.8012e-07	1.6331e-05
TC0500006442.hg.1	SDHA	succinate dehydrogenase complex subunit A, flavoprotein (Fp)	8.99894	9.11115	9.21505	9.23148	9.21072	9.06978	8.23146	8.31415	8.34055	9.13952	8.29539	1.79519	7.70049e-06	7.54156e-05
TC1900012016.hg.1	ETFB	electron-transfer-flavoprotein, beta polypeptide	9.43787	9.40922	9.46008	9.45099	9.40278	9.52436	8.43361	8.68702	8.68988	9.44755	8.6035	1.79508	5.75391e-06	6.09431e-05
TC1100011141.hg.1	RCOR2	REST corepressor 2	5.13193	5.4235	5.32888	5.26249	5.6467	5.43449	4.55199	4.56664	4.46372	5.37133	4.52745	1.79487	0.000473696	0.00180331
TC1600009322.hg.1	CARHSP1	calcium regulated heat stable protein 1	7.18773	7.15415	7.27158	7.2558	7.23863	7.14283	6.45706	6.38976	6.24693	7.20845	6.36458	1.79486	4.96446e-07	1.07309e-05
TC2200007001.hg.1	HSCB	HscB mitochondrial iron-sulfur cluster co-chaperone	6.53955	6.46072	6.70471	6.70208	6.57843	6.65097	6.1142	5.46006	5.71373	6.60608	5.76266	1.79429	0.584657	0.656667
TC0200016585.hg.1	MOB4	MOB family member 4, phocein	8.54553	8.55309	8.46591	8.52487	8.41942	8.44946	7.80314	7.28919	7.85696	8.49305	7.64976	1.79413	2.75368e-06	3.6315e-05
TSUnmapped00000822.hg.1	DUX3	double homeobox 3	5.70163	5.96351	5.97508	6.13767	5.79579	5.75766	4.69771	5.26993	5.1691	5.88856	5.04558	1.79375	0.000159677	0.000757923
TSUnmapped00000689.hg.1	SAG	S-antigen; retina and pineal gland (arrestin)	4.22796	3.86724	4.14808	4.22625	4.13478	4.17379	3.30237	3.71102	2.84677	4.12968	3.28672	1.79373	0.000163015	0.00077012
TC0900011938.hg.1	C9orf116	chromosome 9 open reading frame 116	5.98253	5.37388	5.85692	5.70378	6.08689	5.69669	4.94465	4.96998	4.9069	5.78345	4.94051	1.7937	0.00459852	0.0114912
TC0100008145.hg.1	TSPAN1	tetraspanin 1	7.68658	7.53792	7.74908	7.84517	7.75009	7.73339	6.78256	7.11231	6.72901	7.71704	6.87463	1.79304	6.14756e-07	1.27394e-05
TC1300010029.hg.1	N4BP2L1	NEDD4 binding protein 2-like 1	5.1492	5.66786	5.09311	5.36353	5.47141	4.75132	4.29649	4.68124	4.24377	5.24941	4.40717	1.79283	0.00926146	0.0204973
TC0200010473.hg.1	FZD7	frizzled class receptor 7	5.90862	5.53079	5.44309	5.71491	5.73237	5.41679	4.54432	4.60848	5.19562	5.62443	4.7828	1.79207	0.81318	0.853449
TC0X00006460.hg.1	ASMT; AKAP17A	acetylserotonin O-methyltransferase; A kinase (PRKA) anchor protein 17A	4.68613	4.84148	4.87401	4.8359	4.71531	4.83931	3.88931	3.74629	4.2357	4.79869	3.9571	1.79203	0.00216341	0.00619172
TC0Y00007320.hg.1	ASMT; SFRS17AandASMT	Homo sapiens acetylserotonin O-methyltransferase (ASMT), transcript variant 1, mRNA.; Homo sapiens acetylserotonin O-methyltransferase (ASMT), transcript variant 3, mRNA.; acetylserotonin O-methyltransferase [Source:HGNC Symbol;Acc:HGNC:750]; Homo sapiens acetylserotonin O-methyltransferase, mRNA (cDNA clone MGC:2145 IMAGE:3356470), complete cds.; Transcript Identified by AceView, Entrez Gene ID(…	4.68613	4.84148	4.87401	4.8359	4.71531	4.83931	3.88931	3.74629	4.2357	4.79869	3.9571	1.79203	0.00216341	0.00619172
TC1000008092.hg.1	VDAC2	voltage-dependent anion channel 2	11.3798	11.4119	11.346	11.4272	11.4956	11.3869	10.7004	10.5823	10.4163	11.4079	10.5664	1.79197	0.606875	0.677049
TC1300008497.hg.1	UBL3	ubiquitin-like 3	8.34968	8.17009	8.17551	8.16854	8.21324	8.24698	7.476	7.37984	7.28293	8.22067	7.37959	1.79139	0.571119	0.644296
TC0X00008827.hg.1	FLNA	Memczak2013 ANTISENSE, CDS, coding, INTERNAL best transcript NM_001456	7.79909	7.69002	8.05813	7.97933	7.63478	7.99351	7.34697	7.1176	6.5908	7.85914	7.01846	1.7909	0.0121114	0.0254749
TC1000011077.hg.1	COMTD1	catechol-O-methyltransferase domain containing 1	7.30237	7.2187	7.42837	7.46714	7.22794	7.27665	6.39499	6.86357	6.18061	7.3202	6.47973	1.79063	2.20838e-05	0.000163611
TC0200013805.hg.1	GCC2	Jeck2013 ANTISENSE, CDS, coding, INTERNAL, intronic, OVCODE, OVEXON best transcript NM_181453	6.47326	6.27717	6.51363	6.12626	6.3831	6.46849	5.8867	5.6411	5.07259	6.37365	5.53346	1.79028	0.0455177	0.0773023
TC0200010056.hg.1	MTX2	metaxin 2	8.30144	8.26827	8.09701	8.10419	8.15821	8.2298	7.39106	7.11988	7.54806	8.19315	7.353	1.79024	0.322902	0.40181
TSUnmapped00000225.hg.1	ATG16L1	autophagy related 16-like 1	5.52513	5.3097	5.43807	5.44786	4.84001	5.0343	4.10976	4.79758	4.37009	5.26584	4.42581	1.7901	0.358276	0.437703
TC1300006770.hg.1	ALOX5AP	arachidonate 5-lipoxygenase-activating protein	4.80179	5.17067	5.06711	5.06341	4.84708	5.29147	3.73349	4.55727	4.31062	5.04026	4.20046	1.78979	0.00580099	0.0139032
TC1900008546.hg.1	PRRG2	proline rich Gla (G-carboxyglutamic acid) 2	5.49386	5.89207	5.86889	5.94599	5.76445	5.88808	5.13726	4.88532	4.8858	5.80889	4.96946	1.78934	0.000429534	0.0016683
TC0700013591.hg.1	ATP5J2	ATP synthase, H+ transporting, mitochondrial Fo complex subunit F2	10.256	10.3815	10.3517	10.3393	10.345	10.1936	9.58224	9.43882	9.39457	10.3112	9.47188	1.7892	4.95541e-06	5.49809e-05
TC1700007791.hg.1	RARA	retinoic acid receptor, alpha	7.12031	6.5999	6.90853	7.1504	6.48804	6.97103	5.99909	6.50386	5.6013	6.87304	6.03475	1.78792	0.0709106	0.112442
TC0900011454.hg.1	ZBTB26	zinc finger and BTB domain containing 26	6.05241	5.81399	5.96149	5.77044	5.85256	6.08931	4.83573	5.04179	5.37783	5.92337	5.08512	1.78788	0.00481332	0.011921
TC0100014612.hg.1	CRYZ	crystallin zeta	8.167	8.13659	8.13569	7.9521	7.9795	8.04567	7.40407	6.86706	7.42251	8.06943	7.23121	1.78783	0.27764	0.35458
TC0600008870.hg.1	FUT9	fucosyltransferase 9 (alpha (1,3) fucosyltransferase)	4.33414	4.13967	4.33717	4.30316	4.05884	4.53877	3.51978	3.26133	3.56034	4.28529	3.44715	1.78775	0.00192811	0.00564716
TC0100014245.hg.1	YIPF1	Yip1 domain family member 1	6.29934	6.31126	6.00791	6.13098	6.41045	6.42647	5.73672	5.12402	5.4187	6.2644	5.42648	1.78747	0.00207146	0.00598365
TC1600009395.hg.1	SOCS1	suppressor of cytokine signaling 1	5.74804	5.57693	5.78605	5.72447	5.66545	5.48398	5.03002	4.95078	4.49937	5.66415	4.82673	1.78686	0.00658169	0.0154213
TC0Y00007322.hg.1	RPS4Y1	ribosomal protein S4, Y-linked 1	5.39352	5.78471	5.56813	5.84396	5.81698	5.38746	4.59764	4.9242	4.86331	5.63246	4.79505	1.78684	0.00665668	0.0155661
TC1200007137.hg.1	FGFR1OP2	FGFR1 oncogene partner 2	7.58851	7.52597	7.50967	7.41504	7.5413	7.51837	7.12175	5.99825	6.91733	7.51648	6.67911	1.78678	0.000137251	0.000670713
TC0100016351.hg.1	SLC19A2	solute carrier family 19 (thiamine transporter), member 2	7.17441	7.15878	7.2158	7.1227	7.32068	7.06137	6.86646	5.21336	6.93511	7.17562	6.33831	1.78672	0.316471	0.394953
TC2200008444.hg.1	SEC14L4	SEC14-like lipid binding 4	5.22722	5.42322	5.10215	5.05912	5.18533	5.2342	4.5609	4.72764	3.81518	5.20521	4.36791	1.7867	0.000482828	0.00183157
TC0600011065.hg.1	KIAA0319	KIAA0319	4.3288	4.6259	4.53324	4.4095	4.53642	4.67067	3.59274	3.87407	3.57441	4.51742	3.68041	1.78635	0.000267332	0.00113225
TC2000007512.hg.1	PCIF1	PDX1 C-terminal inhibiting factor 1	7.01511	6.93109	7.12818	6.9001	6.9713	6.99814	6.25493	5.93403	6.27237	6.99065	6.15377	1.78618	0.584307	0.656308
TC0100013801.hg.1	NT5C1A	5-nucleotidase, cytosolic IA	4.10539	3.76547	4.3609	4.22055	4.38787	3.88202	2.89802	3.5379	3.41682	4.12037	3.28425	1.78524	0.0786782	0.122887
TSUnmapped00000394.hg.1	ATG16L1	autophagy related 16-like 1	6.86211	6.61218	6.70852	6.95725	6.87333	6.84577	5.95967	5.87864	6.0845	6.80986	5.97427	1.78459	0.0281824	0.0516672
TC0600013794.hg.1	AGPAT4	1-acylglycerol-3-phosphate O-acyltransferase 4	5.73287	6.34618	6.20087	6.03468	6.13722	6.07381	5.2581	5.47744	5.02065	6.0876	5.25206	1.78453	0.000160468	0.000760937
TC1100009495.hg.1	KCNJ5	potassium channel, inwardly rectifying subfamily J, member 5	3.97015	3.38706	3.85807	4.04381	3.75962	3.4771	2.94115	2.9811	2.82043	3.7493	2.91423	1.78395	0.105204	0.15688
TC0700006634.hg.1	AIMP2	aminoacyl tRNA synthetase complex-interacting multifunctional protein 2	9.3013	9.32229	9.30519	9.42447	9.41216	9.33464	8.77731	8.42393	8.34697	9.35001	8.51607	1.78255	4.70433e-06	5.29095e-05
TC2000009972.hg.1	SNRPB	small nuclear ribonucleoprotein polypeptides B and B1	8.65826	8.66834	8.88332	8.71968	8.74317	8.69537	7.99526	7.80346	7.8843	8.72802	7.89434	1.78223	2.27759e-05	0.000167869
TC1700008690.hg.1	PITPNC1	phosphatidylinositol transfer protein, cytoplasmic 1	8.16708	8.14077	8.22273	8.17078	8.20201	8.31219	7.5984	7.4651	7.04476	8.20259	7.36942	1.7816	0.000190681	0.000864402
TC0700008927.hg.1	ING3	Transcript Identified by AceView, Entrez Gene ID(s) 54556	4.54415	4.68125	4.79441	5.2582	4.92222	4.82119	4.13267	3.67729	4.20178	4.8369	4.00391	1.78137	0.0181372	0.0357345
TC1900008113.hg.1	LTBP4	latent transforming growth factor beta binding protein 4	6.36786	6.41862	6.68078	6.17674	6.32162	6.44425	6.05757	4.62461	6.02737	6.40164	5.56985	1.7799	0.354041	0.433525
TC1100011099.hg.1	TMEM223	transmembrane protein 223	8.06286	7.95612	8.08697	7.98779	8.04316	7.96089	7.16723	7.26501	7.12163	8.0163	7.18462	1.77975	4.99378e-06	5.52776e-05
TC0100013761.hg.1	FHL3	four and a half LIM domains 3	6.9081	6.92362	6.89473	6.89281	6.97814	6.67352	6.32643	5.88758	5.92915	6.87849	6.04772	1.77863	0.000402216	0.00158463
TC2100006967.hg.1	IFNGR2	interferon gamma receptor 2 (interferon gamma transducer 1)	9.65058	9.70094	9.73459	9.68831	9.74656	9.75476	8.96352	9.07989	8.60236	9.71262	8.88193	1.77855	0.154753	0.216682
TC0700011562.hg.1	TMEM120A	transmembrane protein 120A	6.81658	6.97432	6.99418	7.02546	7.02238	6.82955	6.3052	5.93276	6.10179	6.94374	6.11325	1.7783	0.0863341	0.132824
TC0900012218.hg.1	KLHL9	kelch-like family member 9	6.0958	5.92	5.64827	5.5794	6.15093	6.3343	4.97868	5.20102	5.19347	5.95478	5.12439	1.77817	0.928826	0.945291
TC1200009741.hg.1	NOP2	NOP2 nucleolar protein	6.3254	6.56828	6.47845	6.39046	6.32925	6.18408	5.53065	5.5596	5.55777	6.37932	5.54934	1.77766	3.49189e-05	0.000231012
TC0100010111.hg.1	EFNA1	ephrin-A1	6.34836	6.67201	6.49117	6.58478	6.77067	6.61131	5.82089	5.83947	5.5907	6.57972	5.75035	1.7769	0.964763	0.973661
TC0900008130.hg.1	NUTM2G	NUT family member 2G	4.86717	4.79025	5.29322	4.77361	4.73421	4.94034	3.74606	4.49118	3.97426	4.8998	4.0705	1.77682	0.0249855	0.0466436
TC1900010047.hg.1	NR2C2AP	nuclear receptor 2C2-associated protein	7.13017	7.01458	6.96949	6.96419	6.99693	7.07994	6.14847	6.46394	5.9785	7.02588	6.19697	1.77635	0.00214913	0.00616236
TC0100018238.hg.1	DNAJB4	DnaJ (Hsp40) homolog, subfamily B, member 4	7.28115	7.27903	7.30103	7.30914	7.33474	7.1823	6.44334	6.23651	6.67712	7.28123	6.45232	1.77634	0.000526552	0.00196364
TC0100016158.hg.1	PFDN2	prefoldin subunit 2	8.92911	8.97114	9.04355	8.96439	8.98211	8.87053	7.99512	8.31808	8.08073	8.96014	8.13131	1.77624	8.90892e-05	0.000475912
TC0800008484.hg.1	DCAF13	DDB1 and CUL4 associated factor 13	10.3188	10.2044	10.1863	10.1962	10.2323	10.3019	9.45426	9.3482	9.43166	10.24	9.41138	1.776	2.92636e-07	7.50772e-06
TC0100013846.hg.1	CITED4	Cbp/p300-interacting transactivator, with Glu/Asp rich carboxy-terminal domain, 4	5.63672	5.44637	5.11541	5.44323	5.46212	5.37522	4.57769	4.64376	4.53281	5.41318	4.58476	1.77574	0.158912	0.221537
TC0700013441.hg.1	IFRD1	interferon-related developmental regulator 1	10.0137	9.89765	9.8228	9.86532	9.89368	9.90082	8.99548	8.91007	9.3065	9.899	9.07068	1.77561	0.302015	0.380055
TC1400009123.hg.1	SOS2	SOS Ras/Rho guanine nucleotide exchange factor 2	6.69314	6.64899	6.50394	6.14251	6.58713	6.39722	5.97271	5.3044	5.72661	6.49549	5.66791	1.77471	0.0371431	0.0651439
TC0700013367.hg.1	ZNF679	zinc finger protein 679	5.25488	5.20113	5.60942	5.31595	5.02547	4.73557	4.33329	4.20903	4.54701	5.1904	4.36311	1.77435	0.00646842	0.0151938
TC1100010397.hg.1	CCDC34	coiled-coil domain containing 34	8.36472	8.3685	8.27889	8.28852	8.39188	8.27111	7.63412	7.36535	7.50102	8.32727	7.50017	1.77412	1.35632e-05	0.000114439
TC1000009841.hg.1	PHYH	phytanoyl-CoA 2-hydroxylase	7.96531	7.90073	7.77244	7.86818	8.10643	8.20991	7.01558	7.12643	7.29076	7.9705	7.14426	1.77306	0.00157875	0.00480251
TC1800009206.hg.1	TXNL4A	thioredoxin-like 4A	8.90609	8.95722	8.97353	9.06889	9.1635	8.86089	8.30287	8.29029	7.89418	8.98835	8.16245	1.77265	1.20988e-05	0.000105186
TC0500009544.hg.1	MSX2	msh homeobox 2	6.71642	6.74715	6.52735	6.63783	6.65975	6.66435	6.46703	5.34418	5.68803	6.65881	5.83308	1.77243	0.00120498	0.00385738
TC0400012638.hg.1	UFSP2	UFM1-specific peptidase 2	7.12372	6.77752	6.89529	6.81377	7.05822	7.13624	6.20469	6.09663	6.12418	6.96746	6.14183	1.77231	0.00539499	0.0130866
TC0800009858.hg.1	PEBP4	phosphatidylethanolamine-binding protein 4	4.43159	4.39128	4.38607	4.207	4.02799	4.45528	3.72799	3.47429	3.27068	4.31653	3.49099	1.77221	0.0174248	0.0345915
TC0300011154.hg.1	POC1A	POC1 centriolar protein A	7.23423	7.20713	7.17084	7.15414	7.2361	7.15979	6.66371	6.62489	5.81885	7.19371	6.36915	1.77099	0.000865287	0.00293093
TC1100013209.hg.1	PAK1	p21 protein (Cdc42/Rac)-activated kinase 1	8.76003	8.81119	8.78337	8.85624	8.70321	8.6045	8.03572	7.97152	7.77889	8.75309	7.92871	1.77077	0.0350071	0.0619805
TC1100007285.hg.1	FJX1	four jointed box 1	6.66195	6.63808	6.71114	6.55699	6.96283	6.90443	5.69141	6.34239	5.71122	6.73924	5.91501	1.77059	0.00725601	0.0167197
TC1100009824.hg.1	CARS	cysteinyl-tRNA synthetase	9.16372	9.11531	9.12539	9.06809	9.04637	9.11152	8.44832	8.04839	8.34639	9.10507	8.28103	1.77035	1.07824e-05	9.64793e-05
TC2200009276.hg.1	SGSM3	small G protein signaling modulator 3	6.3273	6.31476	6.10419	6.3399	6.3311	6.28355	5.32753	5.90229	5.1487	6.28347	5.45951	1.77026	0.00359238	0.00939741
TC1000009589.hg.1	PITRM1	pitrilysin metallopeptidase 1	8.72202	8.59622	8.75296	8.71433	8.8267	8.75239	7.87517	8.12021	7.71569	8.72744	7.90369	1.76999	1.3985e-06	2.24801e-05
TC0100013969.hg.1	ERI3; ERI3-IT1	ERI1 exoribonuclease family member 3; ERI3 intronic transcript 1	8.56226	8.67416	8.6817	8.54329	8.64789	8.70517	7.93798	7.88149	7.61722	8.63575	7.81223	1.76971	3.20357e-06	4.02756e-05
TC1100010268.hg.1	TSG101	tumor susceptibility 101	9.05586	9.21189	9.21391	9.26765	9.15702	9.05233	8.44862	8.323	8.23763	9.15978	8.33642	1.76952	0.982196	0.986705
TSUnmapped00000487.hg.1	MANSC1	MANSC domain containing 1	5.95531	6.1259	6.31797	6.38329	6.65913	6.15088	5.11906	5.51199	5.69534	6.26541	5.44213	1.76943	0.00344817	0.00908444
TSUnmapped00000349.hg.1	FBL	fibrillarin	10.8345	10.8306	10.837	10.8665	10.8019	10.8388	9.97955	10.0307	10.0259	10.8349	10.012	1.76888	4.006e-07	9.27869e-06
TC0X00006794.hg.1	PRDX4	peroxiredoxin 4	9.20897	9.04646	9.16842	9.36371	9.29356	9.18069	8.20741	8.19041	8.76468	9.2103	8.3875	1.76884	0.926729	0.943624
TC0600011445.hg.1	LY6G5C	lymphocyte antigen 6 complex, locus G5C	5.02798	4.57222	4.99719	4.64935	4.57198	4.72998	3.83353	4.02174	3.95068	4.75812	3.93532	1.76884	0.0123206	0.0258487
TC1400007500.hg.1	ARG2	arginase 2	7.9497	8.03372	8.1523	8.09803	8.16966	7.99334	7.80579	6.96855	6.95583	8.06612	7.24339	1.76876	0.0510411	0.0849944
TC0200016074.hg.1	NGEF	neuronal guanine nucleotide exchange factor	6.38217	6.25744	6.33904	6.3942	6.12638	6.58568	5.43904	5.55855	5.57733	6.34748	5.52497	1.76848	0.00433674	0.0109558
TC1900011959.hg.1	CEACAM8	carcinoembryonic antigen-related cell adhesion molecule 8	5.29618	5.63564	5.60782	5.71751	6.14202	5.21816	4.85998	4.7671	4.71558	5.60289	4.78089	1.76786	0.0604885	0.0981902
TC1200012755.hg.1	PRR4	proline rich 4 (lacrimal)	4.05635	4.2515	4.55622	4.25898	4.59177	4.10861	3.59288	3.56681	3.28686	4.3039	3.48218	1.76751	0.00116836	0.00376148
TC0200012804.hg.1	VPS54	vacuolar protein sorting 54 homolog (S. cerevisiae)	5.62272	5.59362	5.43109	5.62627	5.55116	5.96277	5.2692	4.25912	4.90151	5.63127	4.80994	1.76703	0.00668147	0.0156173
TC0100013159.hg.1	RNF186	ring finger protein 186	5.33584	5.36739	5.27223	5.31755	5.0689	5.18119	4.18274	4.57233	4.5533	5.25718	4.43612	1.7667	9.26544e-06	8.61401e-05
TC1700007504.hg.1	RHOT1	ras homolog family member T1	7.28026	7.77753	7.4602	7.3645	7.26796	7.30761	6.69664	6.41799	6.65126	7.40968	6.58863	1.76669	0.10036	0.150874
TC0100011777.hg.1	H3F3A; H3F3AP4	H3 histone, family 3A; H3 histone, family 3A, pseudogene 4	10.8936	10.8196	10.9263	10.9507	10.8995	10.8694	10.3358	9.89444	9.98701	10.8932	10.0724	1.76635	5.38724e-06	5.83269e-05
TC0900009908.hg.1	RPP25L	ribonuclease P/MRP 25kDa subunit-like	7.61054	7.59943	7.6438	7.58841	7.61189	7.5083	6.67179	6.96781	6.67997	7.59373	6.77319	1.76606	2.29315e-08	1.45084e-06
TC0600007477.hg.1	MOG	myelin oligodendrocyte glycoprotein	4.2208	4.39781	4.48125	4.37244	4.21751	4.56332	3.56121	3.94021	3.16446	4.37552	3.55529	1.76569	0.000207176	0.000922273
TC0700010604.hg.1	CPVL	carboxypeptidase, vitellogenic-like	8.53108	8.25307	8.54509	8.53514	8.63362	8.33595	7.72148	7.53106	7.70448	8.47232	7.65234	1.76539	0.0663282	0.10622
TC1600008218.hg.1	HAS3	hyaluronan synthase 3	5.97675	5.86729	5.95228	5.69893	6.10841	5.76757	5.3135	5.33662	4.57591	5.89521	5.07534	1.76524	0.00545875	0.013195
TC0900009855.hg.1	BAG1	BCL2-associated athanogene	7.87887	7.8444	8.02066	7.80994	7.9556	7.8287	7.65142	6.42321	7.13493	7.88969	7.06985	1.76521	4.5838e-06	5.19078e-05
TC1100011258.hg.1	FIBP	fibroblast growth factor (acidic) intracellular binding protein	8.96817	8.9204	9.14449	9.10499	8.98615	9.02351	8.45772	8.12213	8.03572	9.02462	8.20519	1.76471	9.54993e-06	8.80976e-05
TC1400008021.hg.1	CHGA	chromogranin A	4.08726	4.43653	4.04819	4.29416	4.44287	4.69131	3.53216	3.53198	3.47802	4.33339	3.51405	1.76459	0.00702612	0.0162784
TC1700010252.hg.1	CORO6	coronin 6	3.67993	3.66933	3.98822	3.93977	3.86152	3.18894	2.83545	3.23228	2.63953	3.72128	2.90242	1.76402	0.0644838	0.103685
TC0X00011139.hg.1	CETN2	centrin 2	8.82828	8.68431	8.55437	8.70071	8.85282	8.7363	8.10355	7.86189	7.75782	8.72613	7.90775	1.76342	5.67224e-06	6.03928e-05
TC2100007297.hg.1	CRYAA	crystallin alpha A	5.6572	5.96997	6.11319	6.04831	5.40329	5.79689	5.00258	5.22861	4.8089	5.83148	5.01336	1.7631	0.00730346	0.0168092
TC0600011464.hg.1	SLC44A4	solute carrier family 44, member 4	5.26932	5.67851	5.50701	5.3405	5.24401	5.96562	4.43528	4.51215	5.10135	5.50083	4.68293	1.76284	0.000853473	0.00290054
TC1100009717.hg.1	MUC6	mucin 6, oligomeric mucus/gel-forming	4.30821	4.60117	4.68617	4.81634	4.70683	4.66816	3.37142	4.41463	3.65372	4.63115	3.81326	1.76283	0.0228045	0.0432
TC0500010019.hg.1	FASTKD3	FAST kinase domains 3	4.99602	5.0593	5.04182	5.00855	4.91161	5.04621	4.18809	4.17198	4.21986	5.01058	4.19331	1.76208	1.51037e-05	0.000124355
TC0500013143.hg.1	EXOC3	exocyst complex component 3	4.58175	4.57196	4.07944	4.63395	4.5574	3.93542	3.50499	3.85141	3.37285	4.39332	3.57642	1.76162	0.0140666	0.0288571
TC1100006437.hg.1	ODF3	outer dense fiber of sperm tails 3	4.76648	4.63263	5.313	4.82086	5.01185	4.56749	4.08155	4.03379	3.99033	4.85205	4.03522	1.76153	0.00362568	0.00946836
TC1700011795.hg.1	PRPSAP1	phosphoribosyl pyrophosphate synthetase-associated protein 1	8.0644	8.11045	8.06401	7.86746	8.14292	8.14784	7.61843	7.04099	7.08899	8.06618	7.24947	1.76138	0.266832	0.343127
TC0600007540.hg.1	C6orf136	chromosome 6 open reading frame 136	8.0526	7.75688	7.96963	7.7215	7.95712	8.0432	7.00773	7.01224	7.28136	7.91682	7.10044	1.76098	0.0317805	0.0571547
TC1900011675.hg.1	C19orf53	chromosome 19 open reading frame 53	8.87599	8.99239	9.13561	9.17441	9.15967	8.89991	8.36173	8.28403	8.02419	9.03966	8.22332	1.76094	0.0898005	0.137412
TC0300010760.hg.1	SCN5A	sodium channel, voltage gated, type V alpha subunit	5.68669	5.76408	5.47134	5.82792	5.48285	5.80336	4.92724	5.5621	4.07987	5.67271	4.85641	1.76088	0.000197241	0.000888371
TC0800011633.hg.1	MRPL13	mitochondrial ribosomal protein L13	8.2685	8.27753	8.25755	8.29483	8.37272	8.36193	7.75065	7.157	7.56287	8.30551	7.49017	1.75971	1.14596e-05	0.000101022
TC1000012498.hg.1	GSTO2	glutathione S-transferase omega 2	8.74063	8.86078	8.9992	8.8587	8.73763	8.55915	7.99256	8.07011	7.8711	8.79268	7.97792	1.759	7.30802e-05	0.000410535
TC0300011306.hg.1	PDHB	pyruvate dehydrogenase (lipoamide) beta	8.27386	8.37402	8.38476	8.41457	8.33324	8.15528	7.58977	7.4408	7.49335	8.32262	7.50797	1.75887	0.136064	0.19419
TC0100015196.hg.1	PSMA5	proteasome subunit alpha 5	9.82304	9.91732	9.90564	10.0085	9.93068	9.82871	9.1492	9.12537	8.98894	9.90231	9.08784	1.75866	4.48477e-06	5.11373e-05
TC0100017436.hg.1	TAF1A	TATA box binding protein (TBP)-associated factor, RNA polymerase I, A, 48kDa	6.45196	6.78974	6.40765	6.39675	6.63146	6.54852	5.8897	5.44212	5.83908	6.53768	5.72363	1.75814	2.34208e-05	0.000171268
TC0100014009.hg.1	TESK2	testis-specific kinase 2	6.11813	6.34705	6.26842	6.09602	6.27263	5.89824	5.46094	5.36989	5.22974	6.16675	5.35353	1.75713	0.583618	0.655681
TC0200009680.hg.1	FMNL2	formin like 2	7.88409	7.76896	7.74121	7.51017	7.74886	7.80721	7.13153	6.82712	6.83216	7.74342	6.93027	1.75703	0.0523997	0.0869128
TC0100015058.hg.1	SASS6	SAS-6 centriolar assembly protein	7.72274	7.57398	7.55264	7.45387	7.65914	7.5376	7.28363	6.1637	6.86334	7.58333	6.77022	1.75699	0.0139101	0.0285962
TC2200008203.hg.1	DDT	D-dopachrome tautomerase	9.56477	9.57005	9.73975	9.64207	9.68339	9.55377	8.89261	8.91723	8.62793	9.62563	8.81259	1.75691	0.0014573	0.00449341
TC1100006491.hg.1	RPLP2; SNORA52	ribosomal protein, large, P2; small nucleolar RNA, H/ACA box 52	11.5476	11.6161	11.6123	11.6045	11.5422	11.5206	10.8004	10.9135	10.5689	11.5739	10.7609	1.75682	0.00604728	0.014381
TC2200007547.hg.1	TSPO	translocator protein (18kDa)	7.95481	7.79054	7.97165	8.02618	7.95065	7.92426	7.31625	7.30305	6.75216	7.93635	7.12382	1.75629	0.0745556	0.117303
TSUnmapped00000029.hg.1	HMBS	hydroxymethylbilane synthase	6.57247	6.54073	6.83796	6.67965	6.46683	6.55747	5.71617	6.04055	5.63325	6.60919	5.79666	1.75629	0.000204409	0.000912797
TC1200011251.hg.1	TSPAN8	tetraspanin 8	7.67643	7.47789	7.4533	7.56313	7.67825	7.64849	7.00555	6.17878	7.12707	7.58292	6.77047	1.75619	3.29529e-05	0.000221143
TC0300006982.hg.1	TRIM71	tripartite motif containing 71, E3 ubiquitin protein ligase	6.42664	6.3519	6.08941	6.48863	6.12295	6.71035	5.74405	5.49811	5.41608	6.36498	5.55274	1.75593	0.00258676	0.00717362
TC1400009697.hg.1	NPC2; MIR4709	Niemann-Pick disease, type C2; microRNA 4709	9.13422	9.21336	9.26041	9.33405	9.25907	9.28029	8.706	8.10796	8.49115	9.2469	8.43504	1.75548	1.86085e-05	0.000145161
TC0400010606.hg.1	COMMD8	COMM domain containing 8	7.34035	7.2834	7.37137	7.59721	7.44666	7.35543	6.40344	6.37071	6.988	7.39907	6.58738	1.75526	0.00431987	0.0109247
TC1600011386.hg.1	ORAI3	ORAI calcium release-activated calcium modulator 3	7.33357	7.16886	7.13682	7.46981	7.34795	7.36668	6.3994	7.11659	5.96206	7.30395	6.49268	1.75475	0.000124326	0.000619164
TC1800007504.hg.1	KIAA1468	KIAA1468	6.6841	6.84833	6.92582	6.74836	6.92901	6.75091	6.05639	5.88368	6.06949	6.81442	6.00319	1.75471	3.28395e-05	0.00022052
TC0200012129.hg.1	TRMT61B	tRNA methyltransferase 61B	7.07405	6.88421	6.8602	7.01027	6.89322	6.72307	6.1402	5.99964	6.15063	6.9075	6.09682	1.75404	0.00162802	0.00492494
TC0400012618.hg.1	CASP3	caspase 3	7.93125	7.52899	7.65494	7.56994	7.69182	7.73744	7.04432	6.57209	7.0101	7.68573	6.8755	1.75349	0.000358103	0.00144182
TC0900011660.hg.1	CCBL1	cysteine conjugate-beta lyase, cytoplasmic	7.22092	7.32157	7.17579	7.11242	7.33379	7.49966	6.56369	6.50608	6.33199	7.27736	6.46725	1.75334	0.0616693	0.0998101
TC0500007185.hg.1	GDNF-AS1	GDNF antisense RNA 1 (head to head)	3.66107	4.02802	3.70994	3.64428	3.9555	3.77156	2.71171	3.49919	2.74423	3.79506	2.98504	1.75323	0.000481285	0.00182669
TC1000007473.hg.1	ALOX5	Transcript Identified by AceView, Entrez Gene ID(s) 240	4.83473	4.22088	4.53514	4.40552	4.51134	5.02767	3.67295	3.74398	3.92171	4.58921	3.77954	1.75281	0.0537447	0.0887865
TC1100007453.hg.1	MDK	midkine (neurite growth-promoting factor 2)	8.03235	8.20405	8.18801	8.29311	8.32888	8.17481	7.57824	7.48718	7.11789	8.20354	7.39443	1.75212	2.36141e-05	0.000172264
TC1300008137.hg.1	TMCO3	transmembrane and coiled-coil domains 3	8.33044	8.28294	8.45388	8.38143	8.5071	8.39076	7.6764	7.60934	7.46055	8.39109	7.58209	1.75199	8.56129e-06	8.14437e-05
TC0800008126.hg.1	CA2	carbonic anhydrase II	7.13318	6.86208	7.09449	7.11408	7.17243	7.00737	6.3533	6.0732	6.33863	7.06394	6.25504	1.75187	7.62859e-09	7.62742e-07
TC1700011096.hg.1	MRPL27	mitochondrial ribosomal protein L27	7.89714	7.92521	7.9667	8.06691	7.89653	7.94424	7.28654	6.97994	7.1563	7.94946	7.14092	1.75143	1.61957e-07	4.9851e-06
TC1700008423.hg.1	OR4D2	olfactory receptor, family 4, subfamily D, member 2	4.99734	4.92063	5.07523	5.17469	4.82683	4.838	4.10979	4.66443	3.71728	4.97212	4.16383	1.75113	0.000229867	0.00100065
TC0100018518.hg.1	PEX19	peroxisomal biogenesis factor 19	8.12839	8.21614	8.091	8.20769	8.10293	8.07506	7.61988	7.27834	7.08824	8.13687	7.32882	1.75084	0.00813793	0.0183884
TC0700012547.hg.1	OPN1SW	opsin 1 (cone pigments), short-wave-sensitive	3.95375	4.58001	4.40854	4.76359	4.60673	4.46777	3.75708	3.74745	3.46222	4.4634	3.65559	1.75056	0.00927565	0.0205245
TC1900006976.hg.1	MRPL4	mitochondrial ribosomal protein L4	8.60823	8.75555	8.81669	8.79969	8.77035	8.65684	8.08956	7.62181	8.06922	8.73456	7.92687	1.75041	9.20909e-06	8.58022e-05
TC1100013069.hg.1	FOLR3	folate receptor 3 (gamma)	5.90544	6.09831	5.70685	6.00182	6.05708	5.95939	5.11193	5.036	5.29367	5.95481	5.1472	1.75031	0.00518753	0.0126621
TC0200016662.hg.1	CALM2	calmodulin 2 (phosphorylase kinase, delta)	10.88	10.9333	10.7756	10.8281	10.8274	10.8856	10.0726	9.9352	10.135	10.855	10.0476	1.75008	9.65378e-05	0.000506741
TC0900012209.hg.1	TTC39B	tetratricopeptide repeat domain 39B	7.53917	7.58706	7.47078	7.45107	7.69294	7.39441	6.46493	6.24475	7.43608	7.52257	6.71525	1.74996	8.2034e-06	7.90061e-05
TC1100007801.hg.1	TMEM138	transmembrane protein 138	9.38492	9.51418	9.60149	9.43516	9.60668	9.34797	8.65546	8.59596	8.77242	9.48173	8.67461	1.74972	2.5123e-06	3.40564e-05
TC0300010299.hg.1	RAF1	Raf-1 proto-oncogene, serine/threonine kinase	8.04639	7.97602	7.96229	8.08814	8.05508	7.94591	6.95289	7.31281	7.35111	8.0123	7.2056	1.74921	5.31466e-06	5.76996e-05
TSUnmapped00000341.hg.1	ZNF780A	zinc finger protein 780A	5.67034	5.81018	5.65372	5.7797	5.83443	5.93337	4.86249	4.97661	5.0817	5.78029	4.9736	1.74919	0.000151624	0.000726969
TC0600011875.hg.1	LRRC73	leucine rich repeat containing 73	5.76509	5.8461	6.03605	6.08942	5.81109	5.41316	4.84259	5.53135	4.6865	5.82682	5.02015	1.74917	0.0055597	0.0134013
TC0700009231.hg.1	AKR1B15	aldo-keto reductase family 1, member B15	4.43603	4.5781	4.85162	4.46328	4.61825	4.98853	4.11126	3.42949	4.00718	4.65597	3.84931	1.74916	0.0313004	0.0564602
TC0200016720.hg.1	RNF149	ring finger protein 149	7.95967	7.87377	7.87995	7.95935	7.9796	7.80069	7.18136	6.69509	7.43033	7.90884	7.10226	1.74906	0.00030733	0.00127251
TC0500009594.hg.1	CDHR2	cadherin-related family member 2	5.80898	6.03579	5.61876	5.80494	5.81615	5.71663	5.05516	5.50615	4.42165	5.80021	4.99432	1.74822	0.00012976	0.000641413
TC0200016706.hg.1	MRPS5	mitochondrial ribosomal protein S5	8.02437	7.98867	8.00366	8.10361	8.09453	7.87521	7.42175	6.86496	7.34143	8.01501	7.20938	1.74791	0.105324	0.156995
TC1900012001.hg.1	FUZ	fuzzy planar cell polarity protein	4.23506	3.80948	4.37305	3.78445	3.63668	4.51617	3.18259	3.28917	3.2896	4.05915	3.25379	1.74759	0.939308	0.953399
TC1900006579.hg.1	AMH; MIR4321	anti-Mullerian hormone; microRNA 4321	7.61996	7.46662	7.50451	7.32617	7.26728	7.40074	6.32728	6.72826	6.82183	7.43088	6.62579	1.74726	0.000516406	0.00193529
TC1600007285.hg.1	HS3ST4	heparan sulfate (glucosamine) 3-O-sulfotransferase 4	4.55415	4.61857	4.75638	4.66091	4.83661	4.96534	3.76342	4.50615	3.51141	4.73199	3.92699	1.74715	0.00748621	0.0171636
TC0500011602.hg.1	GIN1	gypsy retrotransposon integrase 1	5.75909	5.88936	5.45125	5.57487	5.79333	5.78239	5.32319	4.21608	5.17148	5.70838	4.90358	1.7469	0.0684398	0.108967
TC0200014857.hg.1	FASTKD1	FAST kinase domains 1	6.03414	6.28697	6.01071	6.11173	6.48701	6.18227	5.36303	5.21792	5.56111	6.18547	5.38069	1.74689	0.0111462	0.0238491
TC1700012241.hg.1	TBC1D3L; TBC1D3E	TBC1 domain family, member 3L; TBC1 domain family, member 3E	7.05097	6.79735	6.86839	7.11535	6.9393	7.01825	6.44943	5.99061	6.04052	6.96494	6.16019	1.74684	1.91427e-05	0.000148007
TC0100012221.hg.1	C1orf101	chromosome 1 open reading frame 101	4.02548	4.0603	3.86284	4.15846	4.15401	3.91386	3.37241	3.36833	2.93282	4.02916	3.22452	1.74671	2.65308e-05	0.000186898
TC1400009194.hg.1	FERMT2	fermitin family member 2	4.16024	3.85889	3.53265	3.50187	3.61891	3.54863	2.79272	3.09442	2.81021	3.70353	2.89912	1.74644	0.00495289	0.0121948
TC0700011655.hg.1	PCLO	piccolo presynaptic cytomatrix protein	4.17771	4.5311	4.48927	4.75496	4.57472	4.45495	3.40743	4.03874	3.63229	4.49712	3.69282	1.7463	0.00493752	0.0121668
TC0400008686.hg.1	C4orf33	chromosome 4 open reading frame 33	4.57864	4.82206	4.64271	4.87436	5.01271	5.15963	4.47612	3.69263	3.96647	4.84835	4.04507	1.74506	0.0214925	0.0411471
TC1600007936.hg.1	SLC6A2	solute carrier family 6 (neurotransmitter transporter), member 2	4.53762	5.32262	5.45675	5.33166	5.07779	5.13226	4.44465	4.32507	4.24989	5.14312	4.33987	1.74502	0.0112096	0.0239573
TC1500008043.hg.1	ABHD17C	abhydrolase domain containing 17C	9.58833	9.63814	9.73035	9.64185	9.71192	9.66676	9.22698	8.44867	8.90477	9.66289	8.86014	1.74443	1.29719e-05	0.000110801
TC0400010750.hg.1	NMU	neuromedin U	7.92273	7.74615	7.59748	7.72918	7.91369	7.92551	7.24943	6.55178	7.20918	7.80579	7.00346	1.74391	0.000231309	0.0010055
TC1400010720.hg.1	EMC9	ER membrane protein complex subunit 9	6.67476	6.6684	6.87783	6.82551	6.79487	6.57388	5.71007	6.41011	5.6809	6.73588	5.93369	1.74374	0.101867	0.152771
TC0200016073.hg.1	KCNJ13	potassium channel, inwardly rectifying subfamily J, member 13	4.58074	4.29582	4.36451	4.12724	4.24873	4.12172	3.852	3.6581	2.95316	4.28979	3.48775	1.74356	0.00372514	0.00968748
TC1700012333.hg.1	TRPV3	transient receptor potential cation channel, subfamily V, member 3	5.02264	4.91402	4.93484	4.85139	4.91449	4.76736	4.42384	4.15812	3.71445	4.90079	4.0988	1.7435	0.00136573	0.00426503
TC0600014044.hg.1	PSMB1	proteasome subunit beta 1	10.1171	10.0576	10.0407	10.067	10.1821	9.98047	9.4628	9.14168	9.21251	10.0742	9.27233	1.74333	2.13459e-05	0.0001598
TC1200011400.hg.1	CCDC59	coiled-coil domain containing 59	9.4817	9.58096	9.59448	9.54802	9.51009	9.45281	9.2093	8.36762	8.60189	9.52801	8.72627	1.7432	1.21707e-05	0.000105726
TC0400011503.hg.1	PPA2	pyrophosphatase (inorganic) 2	6.6942	6.99839	6.90702	6.70661	6.7623	6.69049	6.26598	5.71608	5.9925	6.79317	5.99152	1.74309	0.00427625	0.0108295
TC1400007029.hg.1	C14orf28	chromosome 14 open reading frame 28	5.10428	5.37566	5.32687	5.46693	5.4051	5.30697	4.657	4.24799	4.68344	5.33097	4.52948	1.7429	0.00376818	0.00978072
TC2100008495.hg.1	IL10RB	interleukin 10 receptor, beta	6.54312	6.51778	6.50766	6.42742	6.51882	6.51823	5.99804	5.60489	5.50923	6.5055	5.70405	1.74285	0.631745	0.698941
TC0800009921.hg.1	KCTD9	potassium channel tetramerization domain containing 9	7.98058	7.95747	7.79439	7.8612	8.0096	8.05312	6.98287	6.97433	7.46702	7.94273	7.14141	1.74269	0.91126	0.932596
TC0100013071.hg.1	MFAP2	microfibrillar associated protein 2	5.87847	5.76264	6.07264	6.04907	5.71803	5.59255	5.4118	4.55189	5.17036	5.84557	5.04468	1.74217	0.00180475	0.00534674
TC0900010910.hg.1	SLC35D2	solute carrier family 35 (UDP-GlcNAc/UDP-glucose transporter), member D2	8.39653	8.25263	8.26921	8.39102	8.25396	8.28463	7.54645	7.29136	7.68368	8.308	7.50716	1.74211	0.827563	0.864947
TC1900011656.hg.1	STXBP2	syntaxin binding protein 2	6.30012	6.30855	6.37278	6.34356	6.43955	6.45071	5.42921	5.61343	5.66388	6.36921	5.56884	1.74155	2.17663e-05	0.00016193
TC0600007788.hg.1	SCUBE3	signal peptide, CUB domain, EGF-like 3	4.22592	4.47431	4.2023	4.056	4.37344	4.05402	3.16654	3.44951	3.67643	4.231	3.43083	1.74131	0.00185138	0.00546044
TC0200012755.hg.1	CCT4	chaperonin containing TCP1, subunit 4 (delta)	10.6542	10.6792	10.7124	10.7228	10.7582	10.5416	10.0322	9.74647	9.85576	10.6781	9.87812	1.74105	0.0442735	0.0755012
TC1200011909.hg.1	VPS29	VPS29 retromer complex component	10.6404	10.5232	10.6137	10.6414	10.7617	10.6744	10.1673	9.47826	9.88296	10.6425	9.84285	1.74064	0.00257347	0.00714323
TC0500011398.hg.1	CCNH	cyclin H	8.15722	8.38656	8.29776	8.44587	8.29847	8.20429	7.64021	7.34454	7.512	8.29836	7.49892	1.74043	5.70166e-05	0.000336728
TC0800012363.hg.1	KHDRBS3	KH domain containing, RNA binding, signal transduction associated 3	5.42276	5.31401	5.18557	5.45459	5.39571	5.68647	5.2167	4.08936	4.52589	5.40985	4.61065	1.74014	0.000109012	0.000556423
TC1000008913.hg.1	ADRA2A	adrenoceptor alpha 2A	4.85471	4.54965	4.57217	4.82263	4.59138	4.77667	4.05055	4.02767	3.60794	4.69454	3.89538	1.74008	0.00376803	0.00978072
TC1900010953.hg.1	SIX5	SIX homeobox 5	6.72591	6.69132	6.48595	6.53836	6.63235	6.62601	5.8994	6.33739	5.21641	6.61665	5.81774	1.73979	0.235421	0.309261
TC1500009214.hg.1	TGM5	transglutaminase 5	5.5383	5.44043	5.63503	5.6033	5.46826	5.81903	4.88569	4.89334	4.57656	5.58406	4.7852	1.73973	0.00569719	0.013685
TC0100007745.hg.1	GJB5	gap junction protein beta 5	5.70367	5.68826	6.22735	5.71243	5.63912	5.75383	4.57456	5.56386	4.82762	5.78744	4.98868	1.73961	0.00799672	0.018117
TC1600006658.hg.1	IL32	interleukin 32	5.69562	5.65373	5.6694	5.52069	5.68336	5.56054	4.50221	5.26471	4.72951	5.63056	4.83214	1.73919	2.69319e-05	0.000188897
TC1800007354.hg.1	POLI	polymerase (DNA directed) iota	4.87635	4.67095	4.5797	4.81028	4.77328	5.16276	3.76619	4.51187	3.76368	4.81222	4.01391	1.73906	0.295847	0.373716
TC1500010906.hg.1	RP11-351M8.2; MESDC2; RP11-351M8.1	Transcript Identified by AceView, Entrez Gene ID(s) 23184; novel transcript, antisense to CEMIP	5.73437	5.48428	5.35524	5.68481	5.61555	5.76282	4.76934	4.95678	4.69836	5.60618	4.80816	1.73871	0.00321343	0.00856703
TC1100013088.hg.1	BIRC2	baculoviral IAP repeat containing 2	7.04438	7.21577	6.96117	7.00336	7.03727	7.15758	6.55126	5.74997	6.51494	7.06992	6.27205	1.73853	0.158447	0.220972
TC0700009082.hg.1	SMO	smoothened, frizzled class receptor	5.43861	4.72594	5.46708	4.80092	5.62622	5.62808	4.46975	5.16907	3.81159	5.28114	4.48347	1.73829	0.22323	0.295637
TC1900011459.hg.1	HSPBP1	HSPA (heat shock 70kDa) binding protein, cytoplasmic cochaperone 1	8.36475	8.43158	8.51806	8.34236	8.59634	8.59732	7.91087	7.49048	7.63112	8.47507	7.67749	1.73818	1.51277e-05	0.000124505
TC1100008651.hg.1	TMEM126B	transmembrane protein 126B	9.05703	8.99637	8.9072	9.06322	9.11706	9.11945	8.20398	8.22848	8.30503	9.04339	8.24583	1.73816	4.92895e-06	5.47524e-05
TC0X00007480.hg.1	HEPH	hephaestin	3.95406	4.44974	3.90434	3.98564	4.14994	4.01726	3.09648	3.35216	3.39038	4.07683	3.27967	1.73767	0.00188016	0.00552708
TC1200012167.hg.1	COQ5	coenzyme Q5, methyltransferase	7.95365	7.83373	7.86898	7.83194	7.85255	7.81106	7.16428	7.06287	6.95756	7.85865	7.06157	1.73758	0.0609884	0.0988924
TC0300010040.hg.1	NCBP2-AS2	NCBP2 antisense RNA 2 (head to head)	5.62475	5.30998	5.47539	5.76769	5.63532	5.60896	4.91092	4.84343	4.5674	5.57035	4.77392	1.7368	0.000637872	0.00228895
TC11_KI270721v1_random00006433.hg.1	LINC01219	long intergenic non-protein coding RNA 1219	4.1506	4.50239	4.62691	4.96248	4.46884	4.76546	3.66008	3.89377	3.79547	4.57945	3.78311	1.73669	0.00455025	0.0113905
TC1100010222.hg.1	RPL36A	ribosomal protein L36a	8.24287	8.54439	8.54478	8.5075	8.56005	8.34173	7.85148	7.39382	7.73682	8.45689	7.6607	1.7365	0.00047685	0.00181274
TC1500010740.hg.1	DTWD1	DTW domain containing 1	7.65924	7.75657	7.56304	7.62442	7.61252	7.60765	6.97811	6.45996	7.08526	7.63724	6.84111	1.73644	1.81411e-06	2.69827e-05
TC0200016590.hg.1	C2orf47	chromosome 2 open reading frame 47	8.03725	8.20808	8.02911	8.12031	8.2176	7.89441	7.50903	7.03204	7.3243	8.08446	7.28845	1.73629	0.00855102	0.0191643
TC0100009116.hg.1	RWDD3; TMEM56; TMEM56-RWDD3	RWD domain containing 3; transmembrane protein 56; TMEM56-RWDD3 readthrough	6.27085	5.97095	6.01608	6.23423	5.98501	6.39956	5.52122	5.22734	5.30259	6.14611	5.35038	1.73596	0.591344	0.662928
TC0700013363.hg.1	GBAS	glioblastoma amplified sequence	9.32895	9.35785	9.33944	9.2818	9.32876	9.39827	8.98229	8.37941	8.27038	9.33918	8.54403	1.73526	0.00072379	0.00253658
TC0X00007424.hg.1	ZXDB	zinc finger, X-linked, duplicated B	5.83611	5.56342	6.20025	5.82017	5.65941	5.39344	4.87213	5.17769	4.80257	5.74547	4.9508	1.73468	0.0157208	0.0317047
TC1100006598.hg.1	SLC22A18	solute carrier family 22, member 18	6.13765	6.40905	6.51503	6.67178	6.64525	6.39399	5.56367	5.78897	5.6499	6.46213	5.66751	1.73461	0.000367548	0.00147184
TC0200009806.hg.1	TANK	TRAF family member-associated NFKB activator	8.03362	8.02374	8.03575	7.91639	8.10437	7.98756	7.47744	7.08661	7.10313	8.01691	7.22239	1.73449	0.275862	0.352793
TC1500010888.hg.1	PARP6	poly(ADP-ribose) polymerase family member 6	5.14136	5.18246	5.28494	5.33403	5.00345	5.59947	4.61053	4.30843	4.4711	5.25762	4.46335	1.7342	0.0191162	0.0373036
TC0600011903.hg.1	MRPL14	mitochondrial ribosomal protein L14	8.02853	7.67772	7.91053	7.92707	7.90377	7.9723	7.09251	7.00326	7.23224	7.90332	7.10934	1.73386	0.000116972	0.000589143
TC1700012250.hg.1	ERBB2	erb-b2 receptor tyrosine kinase 2	6.34302	6.4308	6.32477	6.209	6.66356	6.59284	6.02035	5.69791	5.18322	6.42733	5.63383	1.73328	0.000417692	0.00163211
TC1900011909.hg.1	COPE	coatomer protein complex subunit epsilon	9.19383	9.40203	9.46581	9.45416	9.51891	9.3107	8.69641	8.69251	8.40465	9.39091	8.59786	1.73273	3.16041e-05	0.000214101
TC0700011999.hg.1	PPP1R35	protein phosphatase 1, regulatory subunit 35	7.85402	7.73204	7.84377	7.67119	7.87292	7.71955	7.06768	7.11633	6.78384	7.78225	6.98928	1.73263	4.9805e-05	0.000304064
TC1200012258.hg.1	PITPNM2	phosphatidylinositol transfer protein, membrane-associated 2	3.90214	4.05822	4.14022	4.23846	3.73514	3.87731	3.42492	3.3424	2.83001	3.99192	3.19911	1.73244	0.00425229	0.0107809
TC1200006561.hg.1	RAD51AP1	RAD51 associated protein 1	7.72791	7.77977	7.81084	7.68078	7.84425	7.8928	7.30834	6.3329	7.34856	7.78939	6.9966	1.73242	0.51733	0.593416
TC1100011398.hg.1	MRGPRD	MAS-related GPR, member D	5.03334	4.86002	5.27503	4.94489	5.20519	5.11066	4.53583	4.50919	3.79135	5.07152	4.27879	1.73236	0.00195368	0.00570722
TC0X00007075.hg.1	KDM6A	lysine (K)-specific demethylase 6A	7.45996	7.27447	7.33792	7.3773	7.38868	7.48417	6.71645	6.38996	6.67667	7.38708	6.59436	1.73234	0.12505	0.180793
TC0800012382.hg.1	DEFA3	defensin, alpha 3, neutrophil-specific	5.11672	4.826	4.70327	4.77046	4.8274	4.80272	3.924	4.28578	3.93832	4.8411	4.04937	1.73115	0.116429	0.170491
TC0200011686.hg.1	ITGB1BP1	integrin beta 1 binding protein 1	5.55256	5.82205	6.045	5.91994	5.77827	5.74014	5.40923	4.56181	5.08306	5.80966	5.01803	1.73103	0.000356524	0.00143708
TC0900011510.hg.1	RPL35	ribosomal protein L35	12.0857	12.1471	12.1053	12.2434	12.1643	12.0397	11.7013	11.3328	10.9842	12.1309	11.3394	1.73086	3.67702e-06	4.43808e-05
TC1500010886.hg.1	CALML4	calmodulin-like 4	9.06429	8.96671	9.07609	9.1964	9.05588	9.17426	8.39597	8.21943	8.27894	9.08894	8.29811	1.73007	6.67395e-05	0.000382326
TC0300011256.hg.1	FAM208A	family with sequence similarity 208, member A	7.82078	7.678	7.68918	7.59773	7.61513	7.66732	6.86205	6.94368	6.85618	7.67802	6.8873	1.72994	0.0119501	0.0251972
TC1300009674.hg.1	KDELC1	KDEL (Lys-Asp-Glu-Leu) containing 1	6.40874	5.97454	5.86481	6.0211	6.20404	6.17531	5.02337	5.27687	5.65194	6.10809	5.31739	1.72991	0.006058	0.0144001
TC0600014086.hg.1	ZNF391	zinc finger protein 391	5.58503	5.73971	5.44448	5.80567	5.903	5.6761	4.86388	5.03368	4.8075	5.69233	4.90169	1.72985	0.213562	0.284735
TC2200008136.hg.1	PRAME	preferentially expressed antigen in melanoma	5.31908	4.72084	4.94785	5.06888	4.79981	5.5384	4.4471	4.32481	4.05462	5.06581	4.27551	1.72944	0.0138581	0.0285003
TC0200006707.hg.1	KCNF1	potassium channel, voltage gated modifier subfamily F, member 1	6.22674	6.20112	6.32234	6.28349	6.03401	6.39321	5.4287	5.62788	5.30431	6.24348	5.45363	1.7289	2.63526e-05	0.000185986
TC1600009829.hg.1	NSMCE1	NSE1 homolog, SMC5-SMC6 complex component	8.91527	8.84653	8.92385	8.85568	8.96694	8.78998	8.17478	7.85673	8.24832	8.88304	8.09328	1.72879	3.69451e-06	4.45418e-05
TC0200016571.hg.1	OSBPL6	oxysterol binding protein-like 6	3.789	3.71949	3.51126	3.44133	3.90129	4.23807	2.69551	3.16662	3.06891	3.76674	2.97702	1.72874	0.118421	0.172828
TC1900010568.hg.1	ZNF569	zinc finger protein 569	4.24871	4.73414	4.47542	4.45542	4.28956	4.68106	3.16903	4.44222	3.46177	4.48072	3.69101	1.72873	0.000914624	0.00306801
TC0300014034.hg.1	COX17	COX17 cytochrome c oxidase copper chaperone	8.60686	8.58152	8.55911	8.7314	8.55611	8.5857	7.48165	7.68053	8.2793	8.60345	7.81382	1.72863	0.0503875	0.0841478
TC0X00006715.hg.1	SCML1	sex comb on midleg-like 1 (Drosophila)	7.64298	7.57896	7.42285	7.3383	7.59308	7.34142	7.11812	6.6012	6.37062	7.48626	6.69664	1.72862	8.22522e-06	7.91096e-05
TC1900010593.hg.1	DPF1	D4, zinc and double PHD fingers family 1	5.36489	5.99338	6.21825	6.00321	5.80806	5.88417	5.05788	5.10194	5.10831	5.87866	5.08938	1.72822	0.00319035	0.00852455
TC0X00011173.hg.1	IDH3G	isocitrate dehydrogenase 3 (NAD+) gamma	10.0991	10.1185	10.2682	10.2867	10.3121	10.1254	9.69898	9.3896	9.1502	10.2016	9.41293	1.72754	0.00648723	0.0152297
TC1600006483.hg.1	MSLN	mesothelin	4.28949	4.1616	4.07461	4.20883	4.21988	4.98499	3.114	3.62161	3.87025	4.32323	3.53529	1.72661	0.191465	0.259579
TC1000009189.hg.1	GPR26	G protein-coupled receptor 26	5.16118	5.34453	5.31202	5.42078	5.25335	5.33383	4.4427	4.74561	4.3611	5.30428	4.51647	1.72645	1.55377e-05	0.000127002
TC0900009902.hg.1	ENHO	energy homeostasis associated	5.48472	5.70008	5.62632	5.36954	5.20641	5.61066	4.81538	4.79101	4.52916	5.49962	4.71185	1.72641	0.00165487	0.00498927
TC0900011148.hg.1	CTNNAL1	catenin (cadherin-associated protein), alpha-like 1	7.36566	7.48995	7.22845	7.42512	7.42856	7.61386	6.49434	6.32399	7.09475	7.42527	6.6377	1.72617	0.00690873	0.016047
TC1500009753.hg.1	OAZ2	ornithine decarboxylase antizyme 2	7.59021	7.96778	7.5211	7.67664	7.70026	7.76496	7.07156	6.63755	7.04122	7.70349	6.91678	1.72514	0.000325073	0.0013332
TC1900008328.hg.1	PPM1N	protein phosphatase, Mg2+/Mn2+ dependent, 1N (putative)	5.62639	5.42433	5.41541	5.32508	5.77618	5.38686	4.56121	5.02126	4.53553	5.49238	4.706	1.72473	0.00734506	0.0168922
TC0100017720.hg.1	LOC149373; RP5-1097F14.3; kosimo	uncharacterized LOC149373; Transcript Identified by AceView; novel transcript	4.10085	4.43443	4.26092	3.97891	3.79311	4.02346	3.21053	3.43759	3.28977	4.09861	3.31263	1.72427	0.0272674	0.0502217
TC1500007695.hg.1	PAQR5	progestin and adipoQ receptor family member V	5.34133	4.88451	5.10346	4.82714	4.76268	4.58919	4.32236	4.32148	3.75298	4.91805	4.13228	1.72402	9.69663e-05	0.000508368
TC0200010275.hg.1	GLS	glutaminase	7.94192	8.29069	7.92421	7.99672	8.10013	8.09925	7.40022	7.13735	7.28193	8.05882	7.27317	1.72387	0.000119071	0.000597668
TC0800011395.hg.1	LRP12	LDL receptor related protein 12	4.62288	4.34606	4.74099	4.42547	4.74311	4.76821	3.54511	4.22564	3.6962	4.60779	3.82232	1.72365	0.0012349	0.00393085
TC0200010582.hg.1	FASTKD2	FAST kinase domains 2	6.82477	6.34596	6.76485	6.79758	7.03444	6.96325	6.37054	5.76557	5.8734	6.78848	6.00317	1.72346	0.00121202	0.00387354
TC1500007510.hg.1	TPM1	tropomyosin 1 (alpha)	10.0942	10.1222	10.1181	10.1171	10.1136	10.0613	9.43812	9.26738	9.25222	10.1044	9.31924	1.7233	1.94496e-08	1.30216e-06
TC0300013842.hg.1	SLMAP	sarcolemma associated protein	7.92463	8.03153	7.90166	7.90925	8.02283	7.84931	7.53216	6.8301	7.10219	7.93987	7.15482	1.72316	0.0861231	0.132613
TC0400009632.hg.1	FRG1	FSHD region gene 1	8.17774	8.06735	8.05581	8.14015	8.06822	8.04901	7.68285	6.45733	7.78476	8.09305	7.30831	1.72277	0.00486021	0.0120163
TC0200016566.hg.1	HOXD11	homeobox D11	5.97312	5.8092	5.91073	5.7925	5.70951	5.81246	4.89329	4.99669	5.25978	5.83459	5.04992	1.72269	6.37798e-05	0.000370132
TC0X00007523.hg.1	EDA	ectodysplasin A	5.91453	5.5885	5.59453	5.7767	5.56909	5.72707	4.71805	5.08579	4.92864	5.69507	4.91083	1.72219	0.191655	0.25982
TC0400006812.hg.1	USP17L24; USP17L26; USP17L5; USP17L27; USP17L29; USP17L30	ubiquitin specific peptidase 17-like family member 24; ubiquitin specific peptidase 17-like family member 26; ubiquitin specific peptidase 17-like family member 5; ubiquitin specific peptidase 17-like family member 27; ubiquitin specific peptidase 17-like family member 29; ubiquitin specific peptidase 17-like family member 30	4.33804	4.24894	4.75924	4.30989	4.15445	4.48082	3.67893	3.65276	3.46127	4.3819	3.59766	1.72219	0.117185	0.171364
TC0400006814.hg.1	USP17L25; USP17L27	ubiquitin specific peptidase 17-like family member 25; ubiquitin specific peptidase 17-like family member 27	4.33804	4.24894	4.75924	4.30989	4.15445	4.48082	3.67893	3.65276	3.46127	4.3819	3.59766	1.72219	0.117185	0.171364
TC1100011280.hg.1	YIF1A	Yip1 interacting factor homolog A (S. cerevisiae)	8.14681	8.11701	8.08925	8.23786	8.12235	7.89433	7.41585	7.12103	7.41448	8.10127	7.31712	1.72208	0.798531	0.841327
TC1100013165.hg.1	SLC43A3	solute carrier family 43, member 3	5.881	5.4032	6.28281	6.00217	5.38388	5.49286	4.79617	5.39387	4.68241	5.74099	4.95748	1.7213	0.219518	0.29144
TC1300008468.hg.1	SLC46A3	solute carrier family 46, member 3	4.26957	4.14063	4.52679	4.1609	4.14632	4.25649	3.56092	3.35653	3.48287	4.25012	3.46677	1.72111	5.61119e-05	0.000333054
TC2000006533.hg.1	GNRH2	gonadotropin releasing hormone 2	6.02721	5.34251	5.46262	5.48745	5.82573	5.39243	4.40339	5.20435	4.81126	5.58966	4.80633	1.72109	0.00939786	0.0207436
TC0200007388.hg.1	LINC01126	long intergenic non-protein coding RNA 1126	5.81082	5.74315	5.89153	5.76886	5.78132	6.01369	4.93783	5.14779	5.06937	5.8349	5.05166	1.72098	0.000373724	0.00149267
TC2000009964.hg.1	SDCBP2	syndecan binding protein (syntenin) 2	5.58346	5.19331	5.51798	5.51565	5.61406	5.4539	4.46968	5.14334	4.47683	5.47973	4.69662	1.72083	0.000128241	0.000635321
TC1700006580.hg.1	OR3A4P; OR3A5P	olfactory receptor, family 3, subfamily A, member 4 pseudogene; olfactory receptor, family 3, subfamily A, member 5 pseudogene	4.34555	4.08637	4.35546	4.22578	4.01697	3.60257	3.31903	3.66221	2.98605	4.10545	3.32243	1.72073	0.0116076	0.0246032
TC0300007387.hg.1	RNF123	ring finger protein 123	8.57152	8.5787	8.79257	8.57925	8.70973	8.71652	7.91263	7.72146	7.99135	8.65805	7.87514	1.72059	0.00039021	0.00154585
TC0X00008481.hg.1	FAM122C	family with sequence similarity 122C	6.65805	6.60712	6.48594	6.43088	6.4501	6.62614	6.00569	5.65739	5.6181	6.54304	5.76039	1.72028	0.000832801	0.00284471
TC2200009282.hg.1	SAMM50	SAMM50 sorting and assembly machinery component	8.34307	8.37058	8.32161	8.26786	8.34283	8.21679	7.54775	7.74227	7.29447	8.31046	7.52816	1.71987	2.05256e-06	2.9619e-05
TC1800007895.hg.1	METTL4	methyltransferase like 4	7.17502	7.26849	7.08767	7.27575	7.07888	7.05483	5.93921	6.45673	6.73134	7.15677	6.37576	1.71834	0.000410761	0.00161001
TC2200007574.hg.1	PARVB	parvin, beta	7.00674	6.9335	7.11691	7.20643	7.04063	7.12325	6.29423	6.79151	5.78521	7.07124	6.29032	1.71824	9.12542e-05	0.000484941
TC1000008190.hg.1	ZMIZ1	Zhang2013 ALT_ACCEPTOR, ALT_DONOR, coding, INTERNAL, intronic best transcript NM_020338	5.1454	4.26257	4.77229	4.85027	4.35016	4.81406	3.77833	4.34801	3.62915	4.69912	3.9185	1.71788	0.00420017	0.0106736
TC1700007425.hg.1	TP53I13	tumor protein p53 inducible protein 13	5.14188	5.30654	5.27145	5.07105	5.52005	5.32027	4.68898	4.94148	3.84527	5.27187	4.49191	1.71709	0.000381126	0.00151658
TC0900008694.hg.1	CRB2	crumbs family member 2	4.6647	4.74831	4.80335	4.76163	4.88672	5.38372	4.16944	4.573	3.54201	4.87474	4.09482	1.71704	0.161656	0.224764
TC0500009478.hg.1	RPL26L1	ribosomal protein L26-like 1	7.92999	7.89803	7.6618	7.82565	8.23177	7.99192	7.11964	7.08737	7.22334	7.92319	7.14345	1.71683	0.020248	0.0391736
TC0500013219.hg.1	HSD17B4	hydroxysteroid (17-beta) dehydrogenase 4	9.16968	9.15187	9.22368	9.11796	9.20618	9.15312	8.49091	8.19491	8.48656	9.17042	8.3908	1.71668	3.94187e-06	4.6426e-05
TC0100015716.hg.1	MTMR11	myotubularin related protein 11	7.82423	7.91234	7.80998	7.8716	7.82855	7.72326	7.0919	7.00818	7.04643	7.82833	7.04884	1.71652	2.44686e-05	0.000176286
TC0700007244.hg.1	STARD3NL	STARD3 N-terminal like	7.93322	7.85979	7.90454	7.99634	7.91571	7.98014	6.97962	7.34615	7.13162	7.93162	7.15246	1.71613	7.52983e-07	1.46154e-05
TC1900010525.hg.1	ZNF566	zinc finger protein 566	5.65719	5.44531	5.12649	5.41935	5.60661	5.39086	4.58468	4.4285	4.97389	5.44097	4.66236	1.71548	0.00244027	0.00683097
TC1700012449.hg.1	CSHL1	chorionic somatomammotropin hormone-like 1	4.85836	4.85297	4.69549	4.84286	4.7209	4.70558	3.90595	3.98742	4.1089	4.77936	4.00076	1.71547	0.000804513	0.00276348
TC1900008584.hg.1	MYBPC2	myosin binding protein C, fast type	4.6083	4.72391	4.28383	4.52416	4.21634	4.43608	3.62448	4.21699	3.21945	4.46544	3.68697	1.7153	0.260838	0.336873
TC0200015080.hg.1	PRKRA	protein kinase, interferon-inducible double stranded RNA dependent activator	8.94282	8.89163	8.9844	8.90154	8.95544	8.80927	8.3439	8.13018	7.93457	8.91418	8.13621	1.71472	0.0642366	0.10338
TC1700010997.hg.1	HOXB9	homeobox B9	6.81047	6.9386	7.04358	7.05983	7.11955	6.75896	6.4144	6.12954	5.98829	6.95517	6.17741	1.71446	0.194282	0.2628
TC1600008878.hg.1	LOC100287036; AC137932.6	uncharacterized LOC100287036; novel transcript, antisense to ANKRD11	4.67274	5.06256	4.87501	4.85407	4.95952	4.59968	4.09909	4.18739	3.89257	4.83726	4.05968	1.71426	0.000516487	0.00193529
TC0300013933.hg.1	THUMPD3-AS1	THUMPD3 antisense RNA 1	6.16985	6.36192	6.25909	5.91146	6.14621	6.22527	5.59375	4.83528	5.77515	6.17897	5.40139	1.71425	0.00353661	0.00927302
TSUnmapped00000034.hg.1	TRAPPC4	trafficking protein particle complex 4	5.14151	5.40238	5.42505	5.37162	5.13221	5.31431	4.46973	4.43137	4.66066	5.29785	4.52059	1.71387	0.000751244	0.00261485
TC0300012195.hg.1	HSPBAP1	HSPB (heat shock 27kDa) associated protein 1	6.15139	6.06115	5.90301	5.74786	5.77986	6.04779	5.14002	5.12957	5.24638	5.94851	5.17199	1.713	0.000194379	0.000878988
TC2200007891.hg.1	CECR6	cat eye syndrome chromosome region, candidate 6	4.80672	4.65748	4.80139	4.91338	4.61665	4.64543	4.18177	4.18804	3.52278	4.74017	3.9642	1.71235	0.000665709	0.00237103
TC0600007854.hg.1	PI16	peptidase inhibitor 16	5.01367	5.33485	4.94658	5.1229	4.93237	5.48979	4.24621	4.99039	3.8562	5.14003	4.36427	1.71209	0.0170293	0.0339257
TC0300011043.hg.1	WDR6	Memczak2013 ANTISENSE, CDS, coding, INTERNAL best transcript NM_018031	6.63672	6.35201	6.48346	6.10614	6.20027	6.0112	5.26694	5.87868	5.42303	6.2983	5.52289	1.71168	0.00214763	0.00616024
TC1100012519.hg.1	CBL	Memczak2013 ANTISENSE, coding, INTERNAL, UTR3 best transcript NM_005188	4.6271	4.44985	4.11024	4.40131	4.30295	4.86803	3.1412	3.94945	3.96492	4.45991	3.68519	1.71086	0.0349279	0.0618658
TC0300011039.hg.1	ARIH2OS	ariadne homolog 2 opposite strand	4.18406	3.74506	4.41432	4.04934	4.19115	4.52582	3.12619	3.38859	3.71713	4.18496	3.41064	1.71038	0.11876	0.173261
TC1100007783.hg.1	ZP1	zona pellucida glycoprotein 1 (sperm receptor)	5.24806	5.33085	5.03918	5.28693	5.24088	5.3826	4.38742	4.90573	4.1487	5.25475	4.48062	1.71016	0.000170619	0.000797253
TC1900008351.hg.1	FOXA3	forkhead box A3	6.30541	5.84922	5.85745	6.14839	5.8558	6.13372	5.23066	5.3294	5.19418	6.025	5.25141	1.70952	0.000556728	0.00205202
TC0300013968.hg.1	CCDC51	coiled-coil domain containing 51	6.80254	6.90111	6.97722	6.56764	6.97832	6.6877	6.05095	6.21152	5.87614	6.81909	6.0462	1.70868	0.0339922	0.0605133
TC0600013734.hg.1	OSTCP1	oligosaccharyltransferase complex subunit pseudogene 1	5.51229	5.39668	5.45065	5.3853	5.39033	5.21883	4.71386	4.72452	4.42074	5.39235	4.61971	1.70839	3.45741e-05	0.000229297
TC1700010865.hg.1	PLCD3	phospholipase C, delta 3	7.3454	7.52616	7.6554	7.36193	7.52676	7.25524	6.81341	6.69561	6.50929	7.44515	6.67277	1.70808	0.0711274	0.112719
TC1100012545.hg.1	TRIM29	tripartite motif containing 29	6.19235	6.13355	6.318	6.25981	6.29909	6.22388	5.41831	5.71755	5.26038	6.23778	5.46541	1.70807	8.39688e-07	1.58396e-05
TC1200007906.hg.1	XRCC6BP1	XRCC6 binding protein 1	6.03077	5.93659	6.22761	5.98335	6.33628	6.26385	5.48895	4.98641	5.59743	6.12974	5.3576	1.70781	0.0428021	0.0733125
TC1700009554.hg.1	ZNF594	zinc finger protein 594	5.50815	5.59011	5.44125	5.26452	5.58544	5.39022	4.80572	4.37731	4.89041	5.46328	4.69115	1.7078	1.00893e-05	9.15929e-05
TC1200007421.hg.1	ANO6	Transcript Identified by AceView, Entrez Gene ID(s) 196527	4.70848	4.71774	3.98258	4.30094	4.30665	4.68466	3.6028	4.02279	3.40881	4.45018	3.67813	1.70769	0.0328975	0.0588296
TC1700012285.hg.1	PRR11	proline rich 11	8.55864	8.50088	8.73701	8.69343	8.65849	8.60572	8.14478	7.73765	7.67855	8.62569	7.85366	1.70768	1.39933e-06	2.24801e-05
TC0200007998.hg.1	ZNF638	zinc finger protein 638	7.01771	7.05173	6.8037	6.82277	6.95692	7.22603	6.47683	5.7624	6.38455	6.97981	6.20793	1.7075	0.000600574	0.00217623
TC0700008328.hg.1	RBM48	RNA binding motif protein 48	6.94521	6.77695	7.01795	6.83784	6.80649	6.73993	6.25374	5.59998	6.3946	6.85406	6.08277	1.7068	0.00394176	0.0101516
TC0100008289.hg.1	OSBPL9	oxysterol binding protein-like 9	8.79235	8.76842	8.56363	8.60488	8.7869	8.7442	8.59634	7.09491	8.12613	8.71006	7.93913	1.70638	0.00624794	0.0147697
TC0X00010032.hg.1	CITED1	Cbp/p300-interacting transactivator, with Glu/Asp rich carboxy-terminal domain, 1	4.52356	4.85916	5.08603	4.82306	4.78577	4.44426	4.00104	3.90838	4.04114	4.75364	3.98352	1.70541	0.0256987	0.0477369
TC2100007462.hg.1	YBEY	ybeY metallopeptidase (putative)	7.10855	7.25245	7.00044	7.25892	7.38856	7.25539	6.44424	6.12361	6.7542	7.21072	6.44068	1.70531	6.96206e-05	0.000395451
TC0100009937.hg.1	C1orf56	chromosome 1 open reading frame 56	6.23684	6.27785	6.22269	6.26795	6.27783	6.23432	5.32671	5.75086	5.37112	6.25291	5.4829	1.70529	0.000264057	0.00112037
TC0100010565.hg.1	GORAB	golgin, RAB6-interacting	6.85622	6.57744	6.33712	6.50666	6.83466	6.6092	6.12012	5.75429	5.6764	6.62022	5.85027	1.70521	0.00665471	0.0155632
TC1600007741.hg.1	PHKB	Transcript Identified by AceView, Entrez Gene ID(s) 5257	4.24289	3.78405	3.74127	3.40563	4.24297	4.02557	3.40643	2.82158	3.18367	3.90706	3.13723	1.70508	0.041466	0.0714175
TC0500013015.hg.1	PHYKPL	5-phosphohydroxy-L-lysine phospho-lyase	7.21983	7.25117	7.22849	7.40712	7.34767	7.18539	6.64584	6.33243	6.53259	7.27328	6.50362	1.70487	1.05784e-05	9.49312e-05
TC0100010623.hg.1	SUCO	SUN domain containing ossification factor	5.99032	6.19222	5.88089	6.08744	5.87869	5.97228	5.7895	4.64234	5.26021	6.00031	5.23068	1.70482	0.00621172	0.0146955
TC2000006576.hg.1	PRNP	prion protein	9.37251	9.25679	9.38043	9.34396	9.35681	9.30733	8.79521	8.43686	8.47012	9.3363	8.5674	1.70398	0.00225552	0.00640918
TC0100008369.hg.1	LRRC42	leucine rich repeat containing 42	8.53569	8.43424	8.34948	8.30673	8.28252	8.53825	7.9092	7.46892	7.53876	8.40782	7.63896	1.70392	0.000551438	0.00203497
TC1800007448.hg.1	GRP	gastrin-releasing peptide	5.69162	5.61739	5.46337	5.66757	5.52266	6.04136	4.75907	5.13784	4.7987	5.66733	4.89854	1.70384	0.214635	0.285895
TC1100011754.hg.1	TENM4	teneurin transmembrane protein 4	4.35529	4.14665	4.32923	4.14381	4.41756	4.24479	3.08709	4.04508	3.38034	4.27289	3.50417	1.70375	0.00420255	0.0106784
TC1700008313.hg.1	KIF2B	kinesin family member 2B	4.60414	4.42985	4.66156	4.35481	4.72804	4.49988	3.45813	3.95292	3.92286	4.54638	3.77797	1.70339	0.00106784	0.00349526
TC1300008894.hg.1	RCBTB2	regulator of chromosome condensation (RCC1) and BTB (POZ) domain containing protein 2	5.21137	4.95274	4.96891	4.84469	4.87378	5.17438	4.45122	4.57281	3.68386	5.00431	4.23596	1.70332	1.84363e-05	0.000144212
TC1900009333.hg.1	STAP2	signal transducing adaptor family member 2	7.18733	6.61709	6.93879	6.96959	6.96901	6.92018	6.04056	6.11263	6.34291	6.93367	6.16537	1.70326	0.013832	0.0284683
TC1100012677.hg.1	OR8B12	olfactory receptor, family 8, subfamily B, member 12	4.14982	4.12465	4.52233	4.33261	4.22757	4.74177	3.80835	3.89765	3.03875	4.34979	3.58159	1.70315	0.0745998	0.117362
TC1200006905.hg.1	FAM234B	family with sequence similarity 234, member B	6.41112	6.68494	6.3892	6.54835	6.55925	6.44877	5.87915	5.53039	5.81054	6.50694	5.74003	1.70162	0.104646	0.156193
TC1100011126.hg.1	PLA2G16	phospholipase A2, group XVI	10.2331	10.1876	10.1831	10.2267	10.2444	10.243	9.47762	9.53384	9.34691	10.2197	9.45279	1.70157	4.93813e-08	2.29746e-06
TC0200015608.hg.1	LANCL1	LanC lantibiotic synthetase component C-like 1 (bacterial)	6.83569	6.97323	7.18106	7.12639	7.31559	6.92993	6.32951	6.06211	6.48994	7.06032	6.29385	1.70109	6.80581e-05	0.000387808
TC0300011088.hg.1	MST1R	macrophage stimulating 1 receptor	8.41306	8.60881	8.66921	8.56442	8.72374	8.52834	7.90051	7.88201	7.67214	8.5846	7.81822	1.70099	0.000145817	0.000704556
TC0400012478.hg.1	ASB5	ankyrin repeat and SOCS box containing 5	3.85856	3.90432	3.79617	3.87286	4.23323	4.31735	3.16509	3.00028	3.52721	3.99708	3.23086	1.70081	0.00312885	0.00838215
TC0400011144.hg.1	ANTXR2	anthrax toxin receptor 2	7.65114	7.64633	7.83372	7.40008	7.8475	7.75562	7.45666	6.76535	6.54834	7.68907	6.92345	1.70009	0.00149122	0.00457887
TC2000007627.hg.1	CSE1L	CSE1 chromosome segregation 1-like (yeast)	10.7628	10.8436	10.7199	10.7744	10.7713	10.7151	10.0463	9.8245	10.129	10.7645	9.99994	1.69887	1.77385e-06	2.64941e-05
TC1000008475.hg.1	EXOC6	exocyst complex component 6	7.02637	6.84426	6.99492	6.73895	7.05029	7.00639	6.59421	5.94427	5.99887	6.94353	6.17912	1.69868	2.1712e-05	0.000161694
TSUnmapped00000530.hg.1	ATG16L1	autophagy related 16-like 1	6.91478	6.63818	6.72189	6.91959	6.89795	6.79507	6.18766	5.87864	6.0845	6.81458	6.05027	1.69856	0.0283035	0.0518612
TC0100012942.hg.1	PRAMEF18	PRAME family member 18	3.76207	3.58551	4.37518	4.10468	3.89684	4.03822	3.29056	3.44612	2.85226	3.96042	3.19632	1.69831	0.0366475	0.0644486
TC0800010894.hg.1	HEY1	hes-related family bHLH transcription factor with YRPW motif 1	5.15144	4.85371	4.75877	5.00817	4.83822	4.90032	3.67171	4.18239	4.60906	4.91844	4.15439	1.69825	0.000528027	0.00196822
TC1000007895.hg.1	TSPAN15	tetraspanin 15	7.05757	7.21873	6.86621	6.77851	7.18782	7.02354	6.59899	5.83337	6.34229	7.02206	6.25822	1.69801	0.000389561	0.00154368
TC1200006909.hg.1	EMP1	epithelial membrane protein 1	8.19869	8.35494	8.27164	8.14324	8.035	7.98659	7.33336	7.49538	7.37576	8.16502	7.4015	1.69762	0.0232467	0.0439097
TC1400008333.hg.1	PPP2R5C	protein phosphatase 2, regulatory subunit B, gamma	10.3538	10.4242	10.2997	10.4232	10.3697	10.2769	9.74436	9.41476	9.62427	10.3579	9.59446	1.69755	2.05151e-05	0.00015537
TC0700011809.hg.1	TFPI2	tissue factor pathway inhibitor 2	5.2797	4.91581	4.93295	4.90817	4.83393	5.20113	4.01046	4.57354	4.16196	5.01195	4.24865	1.69736	0.00141291	0.00438301
TC1600007537.hg.1	TGFB1I1	transforming growth factor beta 1 induced transcript 1	7.18149	7.2462	7.28307	7.24763	7.24771	7.37055	6.57919	6.83032	6.08906	7.26278	6.49952	1.69732	9.61742e-05	0.000505601
TC1700007330.hg.1	KSR1	Zhang2013 ALT_ACCEPTOR, ALT_DONOR, coding, INTERNAL, intronic best transcript NM_014238	4.55985	4.21366	4.18843	4.56758	4.70262	4.34764	3.64389	3.45131	3.90585	4.42996	3.66702	1.69695	0.859712	0.891337
TC1700009248.hg.1	TEX19	testis expressed 19	4.96199	4.39502	4.73284	4.58775	4.86609	4.83787	3.93309	4.11746	3.85177	4.73026	3.96744	1.6968	0.00310872	0.00833394
TC0600014277.hg.1	HLA-DMA	major histocompatibility complex, class II, DM alpha	5.2342	5.32104	4.85453	5.415	5.00379	4.97208	4.13779	4.78484	4.18937	5.13344	4.37066	1.69675	0.905556	0.927968
TC0600013797.hg.1	AGPAT4-IT1	AGPAT4 intronic transcript 1	5.29782	5.66741	5.15143	5.35848	5.08054	5.2614	4.48654	4.5306	4.60315	5.30285	4.54009	1.69672	0.0347732	0.0616428
TC1900011535.hg.1	ZNF835	zinc finger protein 835	5.37724	5.4932	5.22683	5.43868	5.37459	5.547	4.7638	4.69511	4.48173	5.40959	4.64688	1.69667	0.0478394	0.0806397
TC0800008772.hg.1	NDUFB9	NADH dehydrogenase (ubiquinone) 1 beta subcomplex, 9, 22kDa	10.6492	10.7007	10.7419	10.74	10.7731	10.7216	9.9716	9.80882	10.095	10.7211	9.95848	1.69657	7.64591e-09	7.62742e-07
TC0100014566.hg.1	ANKRD13C	ankyrin repeat domain 13C	8.22855	8.44141	8.2819	8.22932	8.36217	8.46012	7.83822	7.40471	7.47096	8.33391	7.5713	1.69656	1.54077e-05	0.000126369
TC0400012830.hg.1	ARHGEF38	Rho guanine nucleotide exchange factor 38	3.62028	3.43998	3.84978	3.64877	3.76236	3.53788	2.6034	2.93749	3.10448	3.64317	2.88179	1.69512	0.00497005	0.0122273
TC1200012651.hg.1	KIF5A	kinesin family member 5A	4.51465	4.84905	4.10875	4.50472	4.14851	4.08313	3.28136	3.89442	3.64494	4.36813	3.60691	1.69494	0.0642229	0.103373
TSUnmapped00000735.hg.1	RPS25	ribosomal protein S25	7.89216	7.6751	7.79756	7.53235	7.75226	7.74466	6.92311	7.05573	6.93481	7.73235	6.97122	1.69482	0.000159756	0.000757943
TC0600011943.hg.1	ENPP5	ectonucleotide pyrophosphatase/phosphodiesterase 5 (putative)	7.52743	7.6234	7.50584	7.62393	7.61426	7.59391	6.97606	6.66621	6.8191	7.58146	6.82046	1.69467	0.00163354	0.00494024
TC1900008597.hg.1	CLEC11A	C-type lectin domain family 11, member A	5.52184	5.81845	5.89138	5.6515	5.57715	5.37228	4.82006	4.59344	5.22049	5.63877	4.878	1.69439	0.00367993	0.00958505
TC0600010241.hg.1	KIF25	kinesin family member 25	6.0825	6.13575	6.46831	6.36977	6.01583	6.19282	5.07468	5.6683	5.60723	6.21083	5.45007	1.69438	0.00480244	0.0119037
TC1400010635.hg.1	TMEM63C	transmembrane protein 63C	6.61968	6.28703	7.02542	6.68942	6.60523	6.53892	6.0167	6.28234	5.30315	6.62762	5.8674	1.69375	0.00568279	0.0136581
TC1100011338.hg.1	CDK2AP2	cyclin-dependent kinase 2 associated protein 2	7.58424	7.77634	8.12612	8.18348	7.91279	7.83089	7.18974	7.24199	6.99493	7.90231	7.14222	1.6936	0.00708573	0.0163972
TC0200016419.hg.1	GPN1	GPN-loop GTPase 1	7.31198	7.34521	7.41615	7.64945	7.65125	7.33061	6.81134	6.55469	6.70769	7.45078	6.69124	1.69294	0.501811	0.579114
TC0700007201.hg.1	ANLN	Transcript Identified by AceView, Entrez Gene ID(s) 54443	5.40171	4.70898	4.82323	4.47638	5.23766	4.86682	4.52077	3.57797	4.38011	4.91913	4.15961	1.69292	0.302482	0.380485
TC1500008328.hg.1	BLM	Bloom syndrome, RecQ helicase-like	7.49432	7.27662	7.10488	7.2674	7.4252	7.37922	6.36603	7.03832	6.29134	7.32461	6.56523	1.69276	0.0162063	0.0325336
TC1700007740.hg.1	RPL19	ribosomal protein L19	11.5503	11.6377	11.6308	11.658	11.5867	11.4441	11.1166	10.7342	10.6269	11.5846	10.8259	1.69199	9.15219e-05	0.000486002
TC0300012206.hg.1	ADCY5	adenylate cyclase 5	5.43611	5.3633	5.61655	5.74725	5.6322	5.50317	4.95486	5.26263	4.15589	5.54976	4.79113	1.69189	0.0037254	0.00968748
TC0700011954.hg.1	CYP3A7; CYP3A7-CYP3A51P	cytochrome P450, family 3, subfamily A, polypeptide 7; CYP3A7-CYP3A51P readthrough	4.16408	4.21567	4.32696	4.22573	4.72679	4.50145	3.47852	3.41572	3.91019	4.36011	3.60148	1.69189	0.00118692	0.00380978
TC1200010702.hg.1	SMAGP	small cell adhesion glycoprotein	8.4264	8.47022	8.6949	8.48836	8.47076	8.22218	7.54621	7.77005	7.79649	8.46214	7.70425	1.69101	0.000401074	0.001581
TC1100008037.hg.1	OVOL1	ovo-like zinc finger 1	5.38951	5.38964	5.39342	5.17184	5.08269	5.30143	4.53218	4.96302	4.09612	5.28809	4.53044	1.69073	3.67886e-05	0.000240342
TC0700011563.hg.1	STYXL1	serine/threonine/tyrosine interacting-like 1	6.37831	6.47766	6.61831	6.38673	6.50148	6.38964	5.73078	5.90017	5.47308	6.45869	5.70134	1.69038	6.50238e-05	0.000375666
TC0X00010426.hg.1	MORF4L2	mortality factor 4 like 2	9.49765	9.66049	9.63491	9.64569	9.66708	9.60921	8.83611	8.7656	8.98468	9.61917	8.86213	1.69002	2.88648e-06	3.74074e-05
TC0200015231.hg.1	NEMP2	nuclear envelope integral membrane protein 2	6.35464	6.41642	6.01462	6.03841	6.36179	6.31844	5.73077	5.29881	5.45202	6.25072	5.49387	1.6898	0.0228577	0.0432893
TC1100009740.hg.1	MOB2	MOB kinase activator 2	7.21764	7.1199	7.04392	6.98201	6.93566	7.05878	6.42641	6.19397	6.28819	7.05965	6.30286	1.68973	0.00417263	0.0106225
TC0900011378.hg.1	CDK5RAP2	CDK5 regulatory subunit associated protein 2	6.82115	6.74426	6.75888	6.96663	6.6668	6.95838	5.78098	6.30825	6.09853	6.81935	6.06258	1.6897	5.41758e-05	0.000324266
TC0100015200.hg.1	AMIGO1	adhesion molecule with Ig-like domain 1	4.7396	5.27064	5.27505	5.14984	4.86972	5.00136	4.33221	5.11805	3.43298	5.05103	4.29441	1.68953	0.00205439	0.00594236
TC1600011545.hg.1	PLLP	plasmolipin	5.01135	4.8004	5.16297	5.42941	5.01101	4.71007	4.39021	3.73073	4.67185	5.02087	4.26426	1.68951	0.00983188	0.0215178
TC1800007986.hg.1	LAMA1	laminin, alpha 1	3.96706	3.96061	3.80084	3.78599	3.64077	3.99909	3.12371	3.09216	3.09325	3.85906	3.10304	1.68883	0.00032225	0.00132381
TC0400007344.hg.1	UCHL1	ubiquitin C-terminal hydrolase L1	4.22496	4.30632	4.17124	4.29501	4.19169	4.45855	3.46384	3.53595	3.55617	4.27463	3.51866	1.68877	8.05351e-05	0.000441205
TC0X00010023.hg.1	RGAG4	retrotransposon gag domain containing 4	4.18265	3.85565	3.88485	4.17105	3.80697	4.19839	3.07987	3.47252	3.22948	4.01659	3.26062	1.68877	0.0036075	0.00943006
TC1700008427.hg.1	MPO	Memczak2013 ANTISENSE, CDS, coding, INTERNAL best transcript NM_000250	4.46498	4.82397	4.64428	4.45147	4.32686	4.30393	3.85473	3.84486	3.54056	4.50258	3.74671	1.68865	0.0126547	0.0264386
TC0100016199.hg.1	OLFML2B	olfactomedin like 2B	4.65376	4.44534	4.2323	4.4083	4.15842	4.69632	3.64662	4.15211	3.23195	4.43241	3.67689	1.68823	0.560221	0.634069
TC0700007975.hg.1	FKBP6	FK506 binding protein 6	5.20057	5.39286	5.00676	5.32694	5.42273	5.2369	4.1358	5.005	4.38615	5.26446	4.50899	1.68819	0.777636	0.824089
TC2200008487.hg.1	PISD; MIR7109	phosphatidylserine decarboxylase; microRNA 7109	7.05142	7.20562	7.37047	7.33511	7.18298	7.20162	6.69088	6.51256	6.20452	7.22454	6.46932	1.68789	0.655146	0.719302
TC1000008728.hg.1	FBXL15	F-box and leucine-rich repeat protein 15	6.88609	6.58928	6.62926	6.69545	6.53845	6.69618	5.9959	6.22315	5.53346	6.67245	5.9175	1.68757	0.000168257	0.000788287
TC1600011468.hg.1	PKMYT1	protein kinase, membrane associated tyrosine/threonine 1	6.47376	6.41763	6.46292	5.87001	6.5626	6.31529	5.78105	5.62234	5.38392	6.35037	5.59577	1.68716	0.00132954	0.00417512
TC0300007225.hg.1	TMEM42; MIR564	transmembrane protein 42; microRNA 564	5.99511	5.89702	5.73327	5.79121	5.61765	5.7964	5.04737	4.81875	5.2863	5.80511	5.05081	1.68682	0.445722	0.525873
TC0300013084.hg.1	LRRC31	leucine rich repeat containing 31	4.51149	4.05758	4.02595	4.32011	4.34976	4.03492	3.98271	3.23161	3.17305	4.21663	3.46246	1.68667	0.115052	0.168878
TC1000007776.hg.1	ZNF365	zinc finger protein 365	5.43142	5.49201	5.35723	5.27291	5.31629	5.63662	5.09549	4.33605	4.55966	5.41775	4.66373	1.68648	0.00790247	0.0179468
TC1600011561.hg.1	ZNF23	zinc finger protein 23	7.11656	6.91022	7.19639	6.90258	7.03422	7.30654	6.69005	5.99643	6.28478	7.07775	6.32375	1.68646	0.0296218	0.0539148
TC0800009437.hg.1	DEFA1B; DEFA1; DEFA3	defensin, alpha 1B; defensin, alpha 1; defensin, alpha 3, neutrophil-specific	5.15484	4.92895	4.7283	4.77605	4.80275	4.87328	3.89138	4.13199	4.3469	4.87736	4.12342	1.68639	0.0972694	0.147001
TC0800012381.hg.1	DEFA1; DEFA1B	defensin, alpha 1; defensin, alpha 1B	5.15484	4.92895	4.7283	4.77605	4.80275	4.87328	3.89138	4.13199	4.3469	4.87736	4.12342	1.68639	0.0972694	0.147001
TC1000012213.hg.1	FAM196A	family with sequence similarity 196, member A	3.91793	3.91535	3.6945	3.60751	3.96976	4.19026	2.77782	3.27343	3.33467	3.88255	3.12864	1.68636	0.123912	0.179436
TC0800007899.hg.1	SULF1	sulfatase 1	4.42715	4.39348	4.59749	4.35043	4.12964	4.35861	3.81349	3.64832	3.4049	4.37613	3.62224	1.68634	0.347063	0.426408
TC0200013063.hg.1	EGR4	early growth response 4	5.85115	5.92101	6.2177	5.85116	5.86178	6.33871	4.8427	5.69071	5.22663	6.00692	5.25335	1.68596	0.00455338	0.0113957
TC1700012185.hg.1	TNFSF12	tumor necrosis factor (ligand) superfamily, member 12	4.43581	4.44859	4.37541	4.74551	4.61542	4.65403	3.6369	3.90715	3.83298	4.54579	3.79234	1.68582	0.995057	0.996358
TC2200007010.hg.1	EMID1	EMI domain containing 1	4.89117	4.99628	5.04678	4.79422	4.90982	4.97207	4.45886	4.36362	3.72401	4.93506	4.18216	1.68517	0.000203121	0.000908559
TC0400009458.hg.1	CDKN2AIP	CDKN2A interacting protein	8.07903	8.24232	8.08296	8.02687	8.09755	8.11103	7.72304	7.11108	7.22712	8.10663	7.35375	1.68515	0.000218323	0.000959941
TC0X00008752.hg.1	MAGEA12; CSAG4	MAGE family member A12; CSAG family, member 4 (pseudogene)	5.14835	5.25179	5.03647	5.12693	4.92865	5.02838	4.23541	4.35688	4.40994	5.08676	4.33408	1.68492	0.00322958	0.0085983
TC0100014579.hg.1	ZRANB2	zinc finger, RAN-binding domain containing 2	8.35713	8.41632	8.45286	8.37443	8.45342	8.21772	7.76307	7.45088	7.66488	8.37865	7.62628	1.68456	2.66205e-05	0.00018726
TC1700009089.hg.1	HP09025; CTD-2116F7.1	uncharacterized LOC100652929; novel transcript; uncharacterized LOC100652929 [Source:EntrezGene;Acc:100652929]	5.07957	4.82188	5.05488	5.34441	4.91101	5.0427	4.20592	4.92629	3.73808	5.04241	4.2901	1.68449	0.000934309	0.00312573
TC0900010637.hg.1	GAS1	growth arrest-specific 1	5.93238	6.13463	5.77033	5.90158	5.77307	5.96788	4.94042	5.24831	5.29492	5.91331	5.16122	1.68424	0.0041598	0.0105961
TC1500010778.hg.1	IL16	interleukin 16	5.51065	5.34931	5.39129	5.61082	5.16776	5.67775	4.59471	5.22255	4.28041	5.45126	4.69922	1.68417	0.000755589	0.00262699
TC0100009800.hg.1	GPR89B	G protein-coupled receptor 89B	8.54339	8.68022	8.59917	8.7506	8.72074	8.76666	8.17923	7.36214	8.23312	8.6768	7.92483	1.68409	3.1288e-06	3.96376e-05
TC2200007809.hg.1	MIOX	myo-inositol oxygenase	4.73279	5.02013	4.73525	4.84574	4.36072	4.9894	3.98261	4.55007	3.55378	4.78067	4.02882	1.68395	0.0287027	0.0524821
TC0800012457.hg.1	TMEM65	transmembrane protein 65	7.97823	7.97009	7.94264	7.83695	8.01963	8.01004	7.21552	7.23316	7.17541	7.9596	7.20803	1.68362	1.51143e-06	2.37141e-05
TC0800011462.hg.1	TMEM74	transmembrane protein 74	4.70225	4.89599	4.8791	4.83345	4.68858	5.13609	4.30359	4.05055	3.95962	4.85591	4.10459	1.68333	0.00132017	0.00415299
TC0800009674.hg.1	LONRF1	Transcript Identified by AceView, Entrez Gene ID(s) 91694	4.3803	4.05181	4.36051	4.52621	4.87043	4.65546	3.46951	3.83391	3.86551	4.47412	3.72298	1.68313	0.00877273	0.0195793
TC1100011011.hg.1	PRPF19	Memczak2013 ALT_ACCEPTOR, ALT_DONOR, coding, INTERNAL, intronic best transcript NM_014502	5.28282	5.37993	5.19929	4.99069	5.51815	5.28813	4.4654	5.03589	4.07667	5.2765	4.52599	1.68239	0.000393431	0.00155545
TC0600011859.hg.1	MRPL2	mitochondrial ribosomal protein L2	8.51624	8.5191	8.67325	8.69667	8.63523	8.54716	7.90933	7.76096	7.87277	8.59794	7.84769	1.68209	0.000298491	0.00124336
TC1700008225.hg.1	DLX4	distal-less homeobox 4	5.02971	5.20453	5.47208	4.96259	5.46633	5.08406	4.245	4.51126	4.60338	5.20322	4.45321	1.6818	0.000773471	0.00267614
TC2200008513.hg.1	RFPL3S	RFPL3 antisense	4.57333	4.48188	4.59432	4.37554	4.08341	4.27082	3.76831	3.7676	3.40426	4.39655	3.64672	1.68159	0.175371	0.241128
TC1200007052.hg.1	GOLT1B	golgi transport 1B	8.90894	8.93787	8.7595	8.74992	8.79468	8.89628	8.38119	7.95821	7.93592	8.8412	8.09177	1.68112	0.000358683	0.00144362
TC0X00010380.hg.1	TCEAL6	transcription elongation factor A (SII)-like 6	6.58568	6.48267	6.46736	6.57191	6.52242	6.80795	5.78196	6.20281	5.48746	6.573	5.82408	1.68054	0.420011	0.500014
TC0100013323.hg.1	STPG1	sperm-tail PG-rich repeat containing 1	7.93453	8.06902	8.26276	8.20797	8.19961	8.16302	7.49611	7.52365	7.15233	8.13949	7.3907	1.68038	1.00613e-05	9.13997e-05
TC1100007876.hg.1	TMEM179B; MIR6748	transmembrane protein 179B; microRNA 6748	11.2287	11.1825	11.1848	11.2208	11.2309	11.2003	10.3374	10.4528	10.5878	11.208	10.4593	1.68026	1.98012e-09	3.56888e-07
TC0500010497.hg.1	NADK2	NAD kinase 2, mitochondrial	7.98521	7.99973	7.82219	7.89214	8.0877	7.9969	6.99222	7.15132	7.50257	7.96398	7.21537	1.68017	2.59001e-05	0.000183699
TC1900009227.hg.1	LSM7	LSM7 homolog, U6 small nuclear RNA and mRNA degradation associated	7.89898	7.84458	8.05322	7.79649	8.0375	7.92993	7.46639	6.81183	7.25724	7.92678	7.17849	1.67981	5.69479e-05	0.000336572
TC1700012357.hg.1	DHRS7C	dehydrogenase/reductase (SDR family) member 7C	3.90574	4.04923	4.05136	3.85612	3.77841	3.80564	2.96933	3.38148	3.12761	3.90775	3.15947	1.67979	0.0007566	0.0026288
[truncated: 19,450 more rows]

## Sheet: SW620
Table S1. Transcriptional analysis of shCD109 and SCR KM12SM and SW620 cells
ID	Gene Symbol	Description	sh CD109 #1	sh CD109 #2	sh CD109 #3	SCR #1	SCR #2	SCR #3	AV sh CD109	AV SCR	FC sh CD109/SCR	P-val	FDR P-val
TC0800007051.hg.1	NEFM	neurofilament, medium polypeptide	9.73274	9.82224	9.95655	3.31203	3.45886	3.32467	9.83269	3.36519	88.4936	2.75981e-18	5.91924e-14
TC0X00008596.hg.1	CDR1; CDR1-AS	Memczak2013 ANTISENSE, CDS, coding, downstream_end, upstream_start, UTR3, UTR5 best transcript NM_004065; CDR1 antisense RNA; CDR1 antisense RNA [Source:HGNC Symbol;Acc:HGNC:48926]	11.593	11.6231	11.428	5.42956	5.16083	5.33367	11.6074	5.30802	78.7606	8.22534e-18	8.82085e-14
TC2100007821.hg.1	ADAMTS1	ADAM metallopeptidase with thrombospondin type 1 motif 1	8.97899	8.82175	8.91103	3.02021	3.64672	3.11706	8.90574	3.26133	50.0192	6.01071e-15	8.02526e-12
TC0400007344.hg.1	UCHL1	ubiquitin C-terminal hydrolase L1	9.79138	9.7613	9.97811	4.67045	4.39132	4.58055	9.77695	4.54744	37.5181	1.23402e-16	8.82242e-13
TC0800008299.hg.1	SDC2	syndecan 2	8.91081	9.09759	8.90544	3.6293	3.70282	4.31715	8.90823	3.88309	32.5627	7.35538e-14	5.61513e-11
TC0X00010982.hg.1	CDR1	cerebellar degeneration related protein 1	8.6431	8.88468	8.98528	3.62169	3.97339	4.04806	8.86467	3.88105	31.6388	5.40314e-15	8.02526e-12
TC0800006837.hg.1	TUSC3	tumor suppressor candidate 3	7.95089	7.86052	7.93309	3.18263	3.56771	3.4474	7.93711	3.39925	23.2292	1.80635e-15	7.74852e-12
TC1700006899.hg.1	MAP2K4; MIR744	mitogen-activated protein kinase kinase 4; microRNA 744	8.00403	7.58416	7.81622	3.77891	3.68852	3.67652	7.80498	3.71465	17.0339	5.02849e-15	8.02526e-12
TC0900007680.hg.1	TLE4	transducin-like enhancer of split 4	8.44643	8.02129	8.1244	4.1758	4.14887	4.00036	8.13521	4.10835	16.3007	9.5754e-15	9.33514e-12
TC1900012001.hg.1	FUZ	fuzzy planar cell polarity protein	8.65564	8.60001	8.58204	4.50099	4.5852	4.86051	8.60203	4.6489	15.4886	3.53618e-15	8.02526e-12
TC0600012379.hg.1	ELOVL4	ELOVL fatty acid elongase 4	6.80228	6.94169	7.00238	3.11546	3.10861	2.75412	6.92956	2.99273	15.3145	1.08905e-14	1.01556e-11
TC0X00011279.hg.1	TSPAN7	tetraspanin 7	8.5891	8.85788	8.85983	4.91996	5.08183	5.12467	8.85882	5.04215	14.0906	5.09445e-15	8.02526e-12
TC1300008614.hg.1	SPG20	spastic paraplegia 20 (Troyer syndrome)	7.05638	7.2016	7.13385	3.18636	3.56648	3.38499	7.13132	3.37927	13.4734	6.70059e-15	8.02526e-12
TC0100015211.hg.1	GSTM3	glutathione S-transferase mu 3 (brain)	7.46372	7.07274	7.468	3.43828	3.79799	3.96709	7.46577	3.73446	13.2812	1.11041e-12	3.18837e-10
TC0100013293.hg.1	ID3	inhibitor of DNA binding 3, dominant negative helix-loop-helix protein	8.65792	8.54882	8.68825	4.71473	5.29162	4.90895	8.65908	4.97177	12.8822	2.42042e-13	1.18333e-10
TC0100010887.hg.1	C1orf21	chromosome 1 open reading frame 21	6.92269	7.05262	7.15683	3.27439	3.52775	3.38604	7.04611	3.39606	12.5538	4.65935e-15	8.02526e-12
TC1200010145.hg.1	BCAT1	branched chain amino-acid transaminase 1, cytosolic	7.49385	7.17704	7.88445	3.62183	4.0663	4.06914	7.5126	3.91909	12.0713	7.33993e-12	1.04256e-09
TC0100006931.hg.1	PDPN	podoplanin	7.25993	7.31454	7.36329	3.40669	4.00868	3.78032	7.313	3.7319	11.968	3.37626e-13	1.44782e-10
TC0100011533.hg.1	ATF3	activating transcription factor 3	9.6072	9.33392	9.56417	6.10932	6.15839	5.75925	9.58481	6.00899	11.9242	1.40888e-13	9.15687e-11
TC0200010045.hg.1	HOXD13	homeobox D13	7.90398	7.93126	7.67173	4.41292	4.20919	4.43187	7.91706	4.35132	11.8412	8.48926e-15	8.67036e-12
TC0700008745.hg.1	PRKAR2B	protein kinase, cAMP-dependent, regulatory, type II, beta	7.14813	6.80283	7.35307	3.54359	3.62725	3.66419	7.11767	3.61168	11.3608	2.42756e-13	1.18333e-10
TC0400007016.hg.1	SLIT2	slit guidance ligand 2	7.68333	6.92691	7.52556	4.3754	4.00442	3.88264	7.54348	4.08748	10.9738	4.79011e-11	4.263e-09
TC0100011406.hg.1	CD55	CD55 molecule, decay accelerating factor for complement (Cromer blood group)	8.84562	8.83696	9.05661	5.52356	5.3074	5.401	8.84147	5.41065	10.784	4.49571e-15	8.02526e-12
TC0300013264.hg.1	GNB4	guanine nucleotide binding protein (G protein), beta polypeptide 4	6.54655	6.76149	7.44709	3.58861	3.46	3.14324	6.78044	3.39729	10.4335	6.21061e-11	5.18633e-09
TC0300008316.hg.1	PVRL3	poliovirus receptor-related 3	6.18365	6.63836	6.89045	3.19277	3.30273	3.16123	6.59664	3.21891	10.3944	3.30195e-12	6.47619e-10
TC1300009514.hg.1	DZIP1	DAZ interacting zinc finger protein 1	6.91779	6.94803	7.46267	3.69313	3.64372	3.50475	6.93353	3.61386	9.98431	6.06711e-13	2.17772e-10
TC0200007047.hg.1	DPYSL5	dihydropyrimidinase-like 5	7.49308	7.07718	7.41757	4.34791	3.98079	4.09942	7.44701	4.14271	9.87859	7.25305e-13	2.41241e-10
TC0600013190.hg.1	MOXD1	monooxygenase, DBH-like 1	6.78101	7.01975	6.654	3.44942	3.65338	3.44106	6.80319	3.51462	9.77147	6.83733e-14	5.61513e-11
TC0600009262.hg.1	SLC35F1	solute carrier family 35, member F1	7.07586	6.3441	6.90616	3.30117	3.5104	4.05548	6.89691	3.62235	9.677	3.42036e-10	1.69412e-08
TC0600007847.hg.1	CDKN1A	cyclin-dependent kinase inhibitor 1A (p21, Cip1)	8.89421	8.76322	8.73656	5.59506	5.32782	5.54042	8.75053	5.48777	9.59819	7.0015e-15	8.02526e-12
TC1800007963.hg.1	EPB41L3	erythrocyte membrane protein band 4.1-like 3	6.90649	7.0143	6.89932	3.6834	3.79274	3.48859	6.90305	3.65491	9.50142	7.31874e-15	8.02526e-12
TC1100012969.hg.1	CALCB	calcitonin-related polypeptide beta	8.51234	8.52609	8.48484	5.40244	5.08956	5.29714	8.50977	5.26304	9.4921	7.48346e-15	8.02526e-12
TC0X00011399.hg.1	FAM127B	family with sequence similarity 127, member B	8.14567	8.08747	8.26593	4.89898	4.96132	5.03753	8.15681	4.96594	9.1316	3.02174e-15	8.02526e-12
TC1900008432.hg.1	EHD2	EH domain containing 2	8.86678	8.40669	8.57603	5.19324	5.30524	5.79171	8.60202	5.43006	9.0127	1.04194e-11	1.36265e-09
TC1800008358.hg.1	CDH2	cadherin 2, type 1, N-cadherin (neuronal)	6.37992	6.65809	6.59763	3.5678	3.08492	3.66612	6.60005	3.43961	8.94101	4.58296e-12	7.86363e-10
TC1200011420.hg.1	SLC6A15	solute carrier family 6 (neutral amino acid transporter), member 15	7.90269	8.02929	8.00148	4.79868	4.94846	4.79757	8.00209	4.84824	8.90032	3.22064e-15	8.02526e-12
TC0800010894.hg.1	HEY1	hes-related family bHLH transcription factor with YRPW motif 1	8.64726	8.50215	8.72813	5.77121	5.49184	5.18296	8.63397	5.482	8.88867	1.87672e-12	4.73552e-10
TC0X00011380.hg.1	IRS4	insulin receptor substrate 4	6.04981	6.02288	5.63293	3.02442	2.71314	2.92309	6.0358	2.88688	8.86988	1.09192e-12	3.18837e-10
TC0X00010851.hg.1	GPC3	glypican 3	7.6886	7.63303	7.69709	4.59613	4.32133	4.81115	7.69267	4.5762	8.67262	2.95708e-13	1.32889e-10
TC1100009068.hg.1	NCAM1	neural cell adhesion molecule 1	7.46374	7.63638	7.65586	4.37463	4.43	4.81184	7.64572	4.53882	8.61529	5.47104e-13	2.05865e-10
TC1200006555.hg.1	CCND2	cyclin D2	10.2749	10.44	10.4432	7.45524	7.4779	7.16406	10.4415	7.36573	8.43148	1.00592e-13	6.95967e-11
TC0X00007999.hg.1	BEX4	brain expressed X-linked 4	6.64492	7.1374	7.0974	4.20431	3.86777	4.07246	7.11658	4.04818	8.38845	4.84937e-12	8.24973e-10
TC1100009611.hg.1	JAM3	junctional adhesion molecule 3	7.26092	7.19947	7.27823	4.20466	3.95293	4.47569	7.26128	4.21109	8.28317	6.69961e-13	2.31763e-10
TC0600007616.hg.1	HSPA1B; HSPA1A	heat shock 70kDa protein 1B; heat shock 70kDa protein 1A	11.1468	11.1613	11.2245	8.17918	8.09562	8.06225	11.1563	8.11235	8.24741	1.75595e-15	7.74852e-12
TC0400009088.hg.1	GUCY1B3	guanylate cyclase 1, soluble, beta 3	7.42961	7.23729	6.99116	4.09207	4.28817	4.17108	7.2238	4.18377	8.22507	3.00019e-13	1.32889e-10
TC1300009622.hg.1	ZIC5	Zic family member 5	7.41724	7.22471	7.58204	3.92363	4.37119	4.82537	7.41006	4.3734	8.20594	1.61365e-10	1.02022e-08
TC1800007059.hg.1	DTNA	dystrobrevin, alpha	6.64941	6.63263	6.6291	3.78837	3.27028	3.74631	6.63104	3.60165	8.16465	1.26901e-12	3.58128e-10
TC0600009310.hg.1	GJA1	gap junction protein alpha 1	7.94218	7.31478	7.39616	4.31889	4.31333	4.35369	7.35713	4.32864	8.15957	2.74458e-12	6.13185e-10
TC1800007850.hg.1	COLEC12	collectin sub-family member 12	6.64991	6.96071	6.3357	3.52756	3.85822	3.56172	6.64899	3.64917	7.99902	8.82361e-12	1.20541e-09
TC0500011648.hg.1	EFNA5	ephrin-A5	7.29127	6.9124	7.3486	4.72996	3.80368	4.46011	7.31877	4.33125	7.93109	7.48674e-10	2.97285e-08
TC0600007862.hg.1	PIM1	Pim-1 proto-oncogene, serine/threonine kinase	8.22075	8.21045	8.19284	5.14852	5.29038	5.29573	8.20888	5.24488	7.80283	2.91651e-15	8.02526e-12
TC0X00010559.hg.1	LRCH2	leucine-rich repeats and calponin homology (CH) domain containing 2	5.37815	5.84031	5.80281	2.72203	3.0446	2.88137	5.8208	2.88266	7.66418	4.00325e-12	7.06506e-10
TC1000008767.hg.1	INA	internexin neuronal intermediate filament protein, alpha	7.29859	7.66515	7.48893	4.6153	4.52098	4.59209	7.48519	4.57612	7.51133	9.94624e-14	6.95967e-11
TC0700011865.hg.1	DLX5	distal-less homeobox 5	6.69392	6.29164	6.57777	3.56025	3.99318	3.51411	6.5549	3.68918	7.289	8.75005e-12	1.20302e-09
TC0700007034.hg.1	CREB5	cAMP responsive element binding protein 5	8.53126	8.65577	8.55348	5.61443	5.7642	5.74588	8.5442	5.70817	7.1405	5.85895e-15	8.02526e-12
TC0X00010933.hg.1	ARHGEF6	Rac/Cdc42 guanine nucleotide exchange factor 6	6.98921	7.00547	6.97311	4.31878	3.97793	4.38497	6.98925	4.22723	6.78348	3.66683e-13	1.51243e-10
TC0X00008078.hg.1	MID2	midline 2	5.92663	6.14094	6.81377	2.86339	3.81909	3.53153	6.16254	3.40467	6.76395	6.2282e-09	1.22778e-07
TC0X00010670.hg.1	TMEM255A	transmembrane protein 255A	6.3009	6.05333	5.67653	3.23064	3.28812	3.30217	6.02344	3.27364	6.7262	7.16673e-12	1.03162e-09
TC1100012389.hg.1	CADM1	cell adhesion molecule 1	6.94197	6.97558	6.71299	4.49388	3.98884	4.20657	6.95809	4.22976	6.62687	5.22587e-12	8.36574e-10
TC0400008041.hg.1	PTPN13	protein tyrosine phosphatase, non-receptor type 13 (APO-1/CD95 (Fas)-associated phosphatase)	7.35789	6.87105	7.14495	4.39128	4.4655	4.35906	7.1297	4.40528	6.60895	1.36123e-12	3.69565e-10
TC0X00010532.hg.1	AMOT; MIR4329	angiomotin; microRNA 4329	7.68396	7.56724	7.93287	5.23364	5.03803	4.75583	7.70675	5.00917	6.48713	5.22664e-12	8.36574e-10
TC0700013397.hg.1	CDK14	cyclin-dependent kinase 14	6.30467	6.42543	6.1001	3.29603	3.7344	3.74478	6.28655	3.59174	6.4747	6.16994e-12	9.45235e-10
TC1200012159.hg.1	MSI1	musashi RNA binding protein 1	8.03868	7.76065	7.9479	5.25836	5.34939	5.27197	7.93055	5.29324	6.2217	7.59226e-14	5.61513e-11
TC1200011002.hg.1	LRIG3	leucine-rich repeats and immunoglobulin-like domains 3	5.78609	5.9877	6.08377	3.34175	2.9742	3.72716	5.96912	3.3477	6.15354	1.46449e-10	9.60562e-09
TC1400008919.hg.1	CFL2	cofilin 2 (muscle)	8.2983	8.23953	8.39777	5.69005	5.95664	5.43098	8.30711	5.69256	6.12432	4.03751e-12	7.06506e-10
TC1800007471.hg.1	PMAIP1	phorbol-12-myristate-13-acetate-induced protein 1	10.2511	9.96726	10.1204	7.57154	7.55835	7.37948	10.1146	7.50312	6.11126	1.93525e-13	1.09415e-10
TC0600009459.hg.1	ENPP1	ectonucleotide pyrophosphatase/phosphodiesterase 1	7.95992	7.80806	7.95978	5.37381	5.16284	5.61102	7.95985	5.38256	5.96818	2.18223e-12	5.25893e-10
TC0100014531.hg.1	WLS	wntless Wnt ligand secretion mediator	9.24282	9.21515	9.27231	6.7734	6.80626	6.42052	9.2433	6.66672	5.96524	7.59229e-13	2.41241e-10
TC0300013884.hg.1	C3orf58	chromosome 3 open reading frame 58	6.21571	6.16063	6.17189	3.21869	3.79268	3.78343	6.17021	3.59827	5.94607	2.07885e-11	2.37166e-09
TC1000008995.hg.1	ATRNL1	attractin-like 1	5.45704	5.37472	5.59387	2.81131	3.19116	2.77807	5.46898	2.92684	5.82452	2.93775e-12	6.23516e-10
TC1200006787.hg.1	GABARAPL1	GABA(A) receptor-associated protein like 1	8.65126	8.67966	8.85479	6.19153	6.20916	6.03232	8.66604	6.14434	5.74259	7.57923e-14	5.61513e-11
TC1100010054.hg.1	NRIP3	nuclear receptor interacting protein 3	6.78922	6.46952	6.87213	4.07125	4.36769	4.39972	6.80065	4.27956	5.74015	9.98918e-12	1.33137e-09
TC0500007415.hg.1	GPX8	glutathione peroxidase 8 (putative)	7.2012	6.94758	7.11656	4.7576	4.7514	4.24576	7.10081	4.58492	5.71948	2.28768e-11	2.51621e-09
TC0200013616.hg.1	AFF3	AF4/FMR2 family, member 3	5.98564	5.79166	5.87861	3.52445	3.52755	3.18653	5.88372	3.41284	5.54379	1.30418e-12	3.63273e-10
TC0600012597.hg.1	EPHA7	EPH receptor A7	6.14082	6.30456	6.54888	3.60068	3.9719	4.0014	6.3234	3.85799	5.52285	1.70296e-11	1.98506e-09
TC0X00008790.hg.1	DUSP9	dual specificity phosphatase 9	7.66419	7.94703	7.53742	5.2068	5.34256	5.12461	7.6894	5.22466	5.52028	2.29926e-12	5.399e-10
TC0600009783.hg.1	UST	uronyl-2-sulfotransferase	5.75773	5.86419	5.45027	2.95825	3.28525	3.6128	5.74147	3.28543	5.48708	2.23778e-10	1.26638e-08
TC2200008136.hg.1	PRAME	preferentially expressed antigen in melanoma	7.53772	7.4181	7.28823	5.20303	5.02128	4.67863	7.41539	4.96765	5.45561	1.31906e-11	1.60745e-09
TC0400007542.hg.1	KIT	v-kit Hardy-Zuckerman 4 feline sarcoma viral oncogene homolog	5.52082	5.43889	6.07531	3.24813	2.92355	2.9483	5.48153	3.03999	5.43218	9.21415e-11	7.08334e-09
TC1800006650.hg.1	RAB31	RAB31, member RAS oncogene family	6.79285	6.66145	6.73039	4.2673	4.21836	4.38256	6.72868	4.28941	5.4237	3.35001e-14	2.87404e-11
TC0400008618.hg.1	FGF2	fibroblast growth factor 2 (basic)	6.90398	7.01268	7.00526	4.12921	4.59733	5.0166	7.00882	4.58105	5.38063	9.38906e-10	3.47201e-08
TC0X00007368.hg.1	TRO	trophinin	5.49604	5.76901	5.89639	3.23727	3.48078	3.27883	5.74408	3.33229	5.32132	3.80597e-12	7.04585e-10
TC1700010647.hg.1	KRTAP3-1	keratin associated protein 3-1	8.91335	8.87786	8.91861	6.58022	6.349	6.64469	8.91587	6.52464	5.24607	2.40975e-13	1.18333e-10
TC0600012708.hg.1	BVES	blood vessel epicardial substance	6.00776	5.38452	5.92855	3.59656	3.6904	3.44817	5.96654	3.57838	5.23491	3.24905e-10	1.63198e-08
TC2100006784.hg.1	JAM2	junctional adhesion molecule 2	5.87246	5.34815	5.84773	3.63405	3.2394	3.6432	5.85959	3.50555	5.11254	4.15666e-10	1.92553e-08
TC1400010617.hg.1	PRKCH	protein kinase C, eta	7.01812	6.91578	6.94131	4.69024	4.32813	4.7538	6.94465	4.59072	5.11214	3.28609e-12	6.47619e-10
TC0100014349.hg.1	JUN	jun proto-oncogene	10.8811	10.7855	10.9598	8.48061	8.65731	8.47276	10.8768	8.53689	5.06255	1.67825e-13	9.99864e-11
TC0X00008727.hg.1	GPR50	G protein-coupled receptor 50	4.85427	5.94694	5.91916	3.62932	3.86788	3.30901	5.93248	3.60207	5.02949	4.95474e-07	3.6989e-06
TC2100007663.hg.1	BTG3	BTG family, member 3	7.9538	7.88857	7.97182	5.49885	5.73581	5.66093	7.95462	5.63187	5.00287	1.55602e-13	9.53529e-11
TC0X00006483.hg.1	GYG2	glycogenin 2	7.33313	7.64191	7.36442	5.13201	4.98082	4.99564	7.34941	5.03616	4.97003	6.81087e-13	2.31872e-10
TC0X00010473.hg.1	TSC22D3	TSC22 domain family, member 3	8.89948	9.21476	9.08098	6.88676	6.5886	6.81435	9.0693	6.76323	4.94533	3.02046e-12	6.23516e-10
TC0X00008495.hg.1	FAM127A	family with sequence similarity 127, member A	8.13714	7.72721	8.26492	5.90123	5.47935	6.08559	8.12648	5.82206	4.93969	1.03807e-09	3.72316e-08
TC0100014191.hg.1	RAB3B	RAB3B, member RAS oncogene family	6.8275	6.34526	6.31232	4.52706	3.63117	3.95096	6.32946	4.0364	4.90096	3.99517e-09	9.35463e-08
TC0300009301.hg.1	PTX3	pentraxin 3, long	6.49575	6.7761	7.0104	4.48067	4.32552	4.63791	6.76428	4.48137	4.86659	3.67609e-11	3.47562e-09
TC2000007209.hg.1	PROCR	protein C receptor, endothelial	8.56064	8.03116	8.32528	6.03251	6.00685	6.14353	8.31042	6.06096	4.75504	2.18487e-11	2.46846e-09
TC1600007147.hg.1	TMEM159	transmembrane protein 159	6.92775	6.80996	6.90774	4.80577	4.58282	4.61612	6.91722	4.66823	4.75347	3.03597e-13	1.32889e-10
TC1700010856.hg.1	C1QL1	complement component 1, q subcomponent-like 1	8.794	8.6522	8.58083	6.39373	6.39974	6.49327	8.66543	6.42892	4.71256	1.53818e-13	9.53529e-11
TC0X00011397.hg.1	FAM127C	family with sequence similarity 127, member C	7.8717	7.90668	7.55867	5.32687	5.62938	6.01125	7.88848	5.65583	4.69994	9.03017e-10	3.38505e-08
TC0600009362.hg.1	HEY2	hes-related family bHLH transcription factor with YRPW motif 2	7.56934	7.18798	8.04505	5.31963	5.27762	5.48818	7.59322	5.36181	4.69592	1.72438e-09	5.36785e-08
TC0500011418.hg.1	MEF2C	myocyte enhancer factor 2C	5.49813	5.14075	5.49363	3.30014	3.4106	3.08768	5.49579	3.26614	4.6902	2.88183e-11	2.92936e-09
TC0400007868.hg.1	PARM1	prostate androgen-regulated mucin-like protein 1	5.25766	5.32696	4.99556	3.11063	2.70476	3.31284	5.26518	3.04275	4.66679	3.23391e-10	1.62819e-08
TC0400012193.hg.1	MAP9	microtubule-associated protein 9	5.02173	5.12308	5.56107	2.64445	3.00876	2.96833	5.09019	2.87385	4.64713	1.09842e-10	7.82688e-09
TC0600007127.hg.1	ID4	inhibitor of DNA binding 4, dominant negative helix-loop-helix protein	8.73879	8.94756	8.50388	6.47385	6.52132	6.55931	8.73195	6.51816	4.63891	5.93482e-12	9.15756e-10
TC1300008463.hg.1	FLT1	fms-related tyrosine kinase 1	6.1962	6.29703	6.24465	4.06522	4.19128	3.84273	6.24569	4.03308	4.63515	1.43933e-12	3.76473e-10
TC0600007613.hg.1	HSPA1A; HSPA1B	heat shock 70kDa protein 1A; heat shock 70kDa protein 1B	10.2177	10.2659	10.2486	8.0111	8.18008	7.94564	10.2458	8.04561	4.59537	1.98955e-13	1.09415e-10
TC0300009310.hg.1	MLF1	myeloid leukemia factor 1	6.79101	7.05144	7.09991	4.75807	4.97919	4.89701	7.07469	4.87809	4.58396	4.05167e-12	7.06506e-10
TC0900009489.hg.1	GLDC	glycine dehydrogenase (decarboxylating)	6.43736	6.13727	6.41258	4.11504	4.22994	4.35923	6.42446	4.23473	4.5622	4.89251e-12	8.24973e-10
TC0900010607.hg.1	AGTPBP1	ATP/GTP binding protein 1	6.75103	6.81787	6.89858	4.44243	4.61277	4.85786	6.82142	4.63769	4.54328	5.7134e-12	8.96523e-10
TC0100012006.hg.1	KCNK1	potassium channel, two pore domain subfamily K, member 1	7.00121	7.16486	7.34008	5.1472	5.02444	4.7823	7.16793	4.98465	4.54187	1.48906e-11	1.78421e-09
TC1200007182.hg.1	FAR2	fatty acyl-CoA reductase 2	6.60125	6.51884	6.49615	4.52089	4.34099	4.19699	6.51769	4.35295	4.48386	9.85459e-13	3.01945e-10
TC0X00010840.hg.1	HS6ST2	heparan sulfate 6-O-sulfotransferase 2	6.15276	5.80309	6.27135	4.09192	4.56287	3.30209	6.13593	3.98563	4.4392	2.43354e-07	2.07946e-06
TC2200007150.hg.1	TIMP3	TIMP metallopeptidase inhibitor 3	8.29129	8.16556	7.90006	6.04971	5.90012	6.03464	8.14115	5.99482	4.42699	5.88481e-12	9.14619e-10
TC1600008034.hg.1	NDRG4	NDRG family member 4	7.2585	7.45491	7.39537	4.90209	5.08354	5.74385	7.38347	5.24316	4.40856	3.43055e-09	8.48256e-08
TC0100008594.hg.1	ROR1	receptor tyrosine kinase-like orphan receptor 1	7.6209	7.64749	7.90408	5.59812	5.53273	5.35463	7.63474	5.49516	4.40632	2.31587e-12	5.399e-10
TC0800009905.hg.1	NEFL	neurofilament, light polypeptide	7.69738	7.81024	7.81423	5.77631	5.56962	5.69909	7.81215	5.68167	4.37863	3.44268e-13	1.44782e-10
TC1000008354.hg.1	PAPSS2	3-phosphoadenosine 5-phosphosulfate synthase 2	6.60794	6.39769	6.68786	4.84468	4.22989	4.32799	6.59308	4.46752	4.36371	4.77426e-10	2.16946e-08
TC1000011485.hg.1	PDLIM1	PDZ and LIM domain 1	8.7632	8.87488	8.96221	6.88256	6.59524	6.75719	8.86877	6.745	4.35833	1.54732e-12	3.95082e-10
TC1800009222.hg.1	RNF125	ring finger protein 125, E3 ubiquitin protein ligase	5.46613	5.38313	5.36414	3.45624	2.9614	3.34156	5.37665	3.25307	4.35774	2.82805e-11	2.92936e-09
TC0100014766.hg.1	LPAR3	lysophosphatidic acid receptor 3	7.15426	6.88344	6.87193	4.60136	5.22574	4.43994	6.87792	4.75568	4.35369	2.05106e-09	6.0069e-08
TC1800009229.hg.1	SMAD4	SMAD family member 4	7.20378	7.55424	7.36971	5.67471	5.25903	4.8332	7.3746	5.25565	4.34377	3.73657e-09	8.94441e-08
TC0100009364.hg.1	CSF1	colony stimulating factor 1 (macrophage)	6.37433	6.35815	6.37149	3.76316	4.36485	4.64244	6.37272	4.25682	4.33463	3.4668e-09	8.53948e-08
TC1200006909.hg.1	EMP1	epithelial membrane protein 1	8.50156	8.43372	8.49633	6.50597	6.37349	6.29472	8.49884	6.3914	4.30927	2.98814e-13	1.32889e-10
TC1500008003.hg.1	TMED3	transmembrane p24 trafficking protein 3	8.96805	8.76368	8.68799	6.6821	6.65331	6.68404	8.77723	6.67315	4.29925	6.01186e-13	2.17772e-10
TC0500012340.hg.1	NR3C1	nuclear receptor subfamily 3, group C, member 1 (glucocorticoid receptor)	5.93869	5.74356	6.21261	3.8403	3.6653	4.05895	5.95768	3.85485	4.29552	1.12546e-10	7.96662e-09
TC0300013852.hg.1	ST3GAL6	ST3 beta-galactoside alpha-2,3-sialyltransferase 6	5.78764	5.62304	5.47998	3.60667	3.70525	3.29729	5.62864	3.5364	4.26409	3.45558e-11	3.32356e-09
TC0100011267.hg.1	ATP2B4	ATPase, Ca++ transporting, plasma membrane 4	7.12404	7.19294	7.31582	5.36412	5.14903	4.88654	7.20416	5.13323	4.20158	2.91192e-11	2.93829e-09
TC1000012011.hg.1	RGS10	regulator of G-protein signaling 10	8.52765	8.30481	8.32638	6.22349	6.2089	6.30658	8.31603	6.24632	4.19803	4.17845e-13	1.69093e-10
TC2000007830.hg.1	TFAP2C	transcription factor AP-2 gamma (activating enhancer binding protein 2 gamma)	5.73975	5.98103	6.66184	3.9801	4.07312	3.8542	6.02039	3.96914	4.14464	5.99806e-09	1.19894e-07
TC1100009024.hg.1	LAYN	layilin	5.12812	4.30533	5.23452	3.22602	3.21754	2.94933	5.17915	3.13096	4.13586	1.23047e-07	1.20673e-06
TC0900008776.hg.1	MVB12B	multivesicular body subunit 12B	5.63462	5.33743	5.49999	3.18045	3.6183	3.5625	5.49284	3.45375	4.10986	7.55875e-11	6.09474e-09
TC0X00009341.hg.1	DMD	dystrophin	5.64293	5.76158	5.67053	3.34468	3.63007	3.92478	5.67216	3.63318	4.10957	1.09432e-10	7.82688e-09
TC1800009268.hg.1	DSC2	desmocollin 2	6.901	7.04713	7.17008	4.75147	4.99078	5.34779	7.04117	5.03001	4.03104	3.60942e-10	1.76344e-08
TC1600008712.hg.1	IRF8	interferon regulatory factor 8	6.01795	5.19426	5.9988	3.6917	3.97662	4.32661	6.00798	3.99831	4.02691	3.01821e-07	2.46796e-06
TC0100011022.hg.1	RGS2	regulator of G-protein signaling 2	6.87184	6.68882	6.9882	4.87768	4.67519	4.99129	6.85671	4.84805	4.02407	1.25754e-11	1.56812e-09
TC0800011074.hg.1	C8orf88	chromosome 8 open reading frame 88	5.74099	5.25913	5.63073	3.51958	3.86538	3.52212	5.62663	3.63569	3.97496	5.17599e-10	2.29844e-08
TC0500010540.hg.1	LIFR	leukemia inhibitory factor receptor alpha	4.88804	5.21589	5.10157	3.02623	3.03036	3.22108	5.08176	3.09255	3.97017	7.70621e-12	1.08739e-09
TC0200016424.hg.1	LBH	limb bud and heart development	6.83512	6.23663	7.06367	4.75745	4.92479	4.74383	6.7924	4.80869	3.95508	7.55048e-09	1.43566e-07
TC0600012536.hg.1	SRSF12	serine/arginine-rich splicing factor 12	7.42056	7.18413	7.14613	5.11868	5.25651	5.18551	7.16591	5.1869	3.94221	1.54491e-12	3.95082e-10
TC1000009893.hg.1	ITGA8	integrin alpha 8	6.35661	5.28732	5.8444	3.94748	3.94744	3.67513	5.83254	3.85668	3.93361	5.9348e-08	6.81929e-07
TC0200009616.hg.1	KIF5C	kinesin family member 5C	6.17626	6.23924	6.17218	4.368	4.37088	3.85885	6.1743	4.19924	3.93144	1.55878e-10	1.01005e-08
TC0100012172.hg.1	EXO1	exonuclease 1	8.22409	8.45645	8.40246	6.45549	6.39828	6.47459	8.39937	6.44279	3.88141	1.11492e-12	3.18837e-10
TC0400008331.hg.1	NPNT	nephronectin	5.81575	5.91594	5.81833	4.35444	3.69511	3.54716	5.81709	3.86557	3.86782	4.25923e-09	9.67711e-08
TC0200015194.hg.1	TFPI	tissue factor pathway inhibitor (lipoprotein-associated coagulation inhibitor)	7.30998	7.31079	7.09977	5.52993	5.45825	5.09636	7.31037	5.36151	3.86069	1.06636e-10	7.82688e-09
TC0500012842.hg.1	DUSP1	dual specificity phosphatase 1	8.68119	8.54642	8.51435	6.60142	6.66228	6.5132	8.53752	6.5923	3.85097	4.9114e-13	1.95074e-10
TC0200015538.hg.1	KLF7	Kruppel-like factor 7 (ubiquitous)	7.87489	7.6897	7.64683	5.88537	5.7635	5.56889	7.67584	5.73925	3.82798	6.76156e-12	1.00015e-09
TC0800007888.hg.1	C8orf34	chromosome 8 open reading frame 34	5.91961	5.80849	6.1901	3.85542	3.97508	4.18848	5.94161	4.00633	3.82453	5.77098e-11	5.01117e-09
TC0200008801.hg.1	SULT1C4	sulfotransferase family 1C member 4	6.66273	6.40293	6.96688	4.84761	4.52003	4.86753	6.6742	4.74505	3.80829	8.55631e-10	3.29472e-08
TC1500010134.hg.1	CIB2	calcium and integrin binding family member 2	7.10324	7.25326	7.18859	4.88653	5.199	5.67931	7.18347	5.25495	3.80664	3.56037e-09	8.63833e-08
TC0700007426.hg.1	ADCY1	adenylate cyclase 1 (brain)	6.38711	6.24742	6.29488	3.92892	4.4794	4.72423	6.30349	4.37752	3.79993	3.87501e-09	9.15322e-08
TC1200010397.hg.1	CPNE8	copine VIII	5.36375	5.8051	5.92855	4.31199	3.70832	3.63332	5.80893	3.88454	3.79577	3.19176e-08	4.34371e-07
TC0X00007655.hg.1	SLC16A2	solute carrier family 16, member 2 (thyroid hormone transporter)	6.60519	6.20211	6.33801	4.55304	4.49076	4.27353	6.36294	4.43911	3.79429	5.92895e-11	5.04936e-09
TC0900007064.hg.1	DNAJB5	DnaJ (Hsp40) homolog, subfamily B, member 5	7.65002	7.37369	7.74978	5.95771	5.63962	5.53334	7.63302	5.71022	3.79156	2.99523e-10	1.53321e-08
TC0400009221.hg.1	MSMO1	methylsterol monooxygenase 1	11.6655	11.7098	11.6714	9.80079	9.70647	9.7338	11.6685	9.74702	3.78825	1.20123e-13	8.05124e-11
TC0200013001.hg.1	ADD2	adducin 2 (beta)	7.41569	7.05657	7.12864	5.25916	5.26263	5.06742	7.11501	5.1964	3.78058	1.29831e-11	1.5961e-09
TC0400008106.hg.1	HERC5	HECT and RLD domain containing E3 ubiquitin protein ligase 5	4.78373	4.80324	4.6611	2.88774	2.75578	2.99485	4.79309	2.87946	3.76756	1.98166e-12	4.94217e-10
TC0X00006799.hg.1	SAT1	spermidine/spermine N1-acetyltransferase 1	11.7752	11.6999	11.7933	9.87177	9.92029	9.81275	11.7801	9.86827	3.76276	2.41118e-13	1.18333e-10
TC2000009964.hg.1	SDCBP2	syndecan binding protein (syntenin) 2	7.88933	7.67286	7.78851	5.80207	5.80518	6.02785	7.78465	5.87837	3.74842	4.42429e-12	7.65259e-10
TC1100012708.hg.1	FEZ1	fasciculation and elongation protein zeta 1	5.87689	5.6974	5.14905	3.73568	3.70277	3.8776	5.67581	3.77202	3.74194	5.19321e-09	1.12008e-07
TC0200010473.hg.1	FZD7	frizzled class receptor 7	5.67868	6.0178	6.23467	4.18605	3.6759	4.40979	5.98996	4.09058	3.73052	1.6678e-08	2.61675e-07
TC0X00009981.hg.1	IL2RG	interleukin 2 receptor, gamma	7.17395	6.73176	7.21189	5.20816	5.37569	5.29596	7.19215	5.29327	3.72923	4.11343e-10	1.91377e-08
TC0400009258.hg.1	PALLD	palladin, cytoskeletal associated protein	7.72568	7.75667	7.67089	5.8038	5.9262	5.76218	7.7207	5.83073	3.70627	5.09958e-13	1.98865e-10
TC0700009807.hg.1	INSIG1	insulin induced gene 1	9.37601	9.28523	9.3411	7.50198	7.40062	7.44476	9.33639	7.44912	3.69935	2.13268e-13	1.14354e-10
TC0500011352.hg.1	EDIL3	EGF-like repeats and discoidin I-like domains 3	5.09899	5.40789	5.16631	3.2174	3.11338	3.52031	5.16391	3.2837	3.6813	8.93258e-11	6.94152e-09
TC0900007576.hg.1	ANXA1	annexin A1	6.99322	6.94219	6.97599	4.99621	5.29567	4.98642	6.97283	5.09277	3.68091	6.74183e-12	1.00015e-09
TSUnmapped00000211.hg.1	SERTAD4	SERTA domain containing 4	5.93486	5.87983	5.98124	3.72877	4.24275	4.19257	5.93263	4.0547	3.67549	2.18761e-10	1.25974e-08
TC0400010553.hg.1	BEND4	BEN domain containing 4	5.61603	5.66834	5.46096	3.79709	3.85922	3.55499	5.60875	3.7371	3.65951	1.55702e-11	1.83489e-09
TC1200011327.hg.1	CSRP2	cysteine and glycine-rich protein 2	10.0945	10.0282	10.086	8.27115	8.21814	8.19643	10.0901	8.22857	3.6339	1.96479e-13	1.09415e-10
TC0400011738.hg.1	QRFPR	pyroglutamylated RFamide peptide receptor	5.20866	5.63111	5.69889	3.6592	4.00022	3.7625	5.66362	3.80731	3.62081	1.49333e-09	4.83745e-08
TC0600014177.hg.1	DSE	dermatan sulfate epimerase	7.30783	7.19922	7.44602	5.35321	5.37662	5.65199	7.31526	5.46061	3.61665	2.07563e-11	2.37166e-09
TC1800007986.hg.1	LAMA1	laminin, alpha 1	5.71746	5.51516	5.76679	3.75347	3.98259	3.89056	5.72915	3.87554	3.61404	9.99398e-12	1.33137e-09
TC0200014785.hg.1	FIGN	fidgetin	5.20934	5.37363	5.28806	3.02445	3.74142	3.55286	5.28987	3.43958	3.60573	3.07362e-09	7.82964e-08
TC2200007398.hg.1	SYNGR1	synaptogyrin 1	8.70764	8.78481	8.7865	7.00737	6.8633	6.94644	8.78562	6.93903	3.59649	5.24708e-13	2.00963e-10
TC1200007653.hg.1	NR4A1	nuclear receptor subfamily 4, group A, member 1	9.61731	9.3231	9.37704	7.57572	7.42172	7.53398	9.35697	7.51047	3.59626	4.99083e-12	8.24973e-10
TC2200006517.hg.1	CECR2	cat eye syndrome chromosome region, candidate 2	5.78193	5.7863	5.3616	3.90414	3.99515	3.91348	5.78403	3.93759	3.59611	2.21902e-10	1.26295e-08
TC1200012680.hg.1	ACSS3	acyl-CoA synthetase short-chain family member 3	5.65213	5.67311	5.42199	3.98299	3.45785	4.00765	5.66219	3.81616	3.5951	1.8704e-09	5.71458e-08
TC0800010575.hg.1	CA8	carbonic anhydrase VIII	6.62933	6.72276	6.45314	4.80853	5.05275	4.44032	6.61295	4.7672	3.59439	1.15147e-09	4.04169e-08
TC0600008166.hg.1	SLC25A27	solute carrier family 25, member 27	5.78138	6.04742	6.34608	4.32905	4.33089	3.98905	6.05596	4.21633	3.5792	1.39487e-09	4.65152e-08
TC1500010151.hg.1	CHRNA3	cholinergic receptor, nicotinic alpha 3	5.96896	6.27457	6.09101	4.07284	4.12066	4.61035	6.10533	4.26795	3.57362	1.014e-09	3.64904e-08
TC0400008345.hg.1	SGMS2	sphingomyelin synthase 2	6.91943	6.67061	6.80498	5.05473	5.08537	4.7581	6.79983	4.96607	3.56467	3.634e-11	3.46409e-09
TC0200013298.hg.1	ST3GAL5	ST3 beta-galactoside alpha-2,3-sialyltransferase 5	6.03362	5.88516	5.84095	4.36035	3.85596	3.9448	5.88698	4.0537	3.56346	2.325e-10	1.29333e-08
TC0600009862.hg.1	AKAP12	A kinase (PRKA) anchor protein 12	10.0713	10.0039	10.1238	8.20277	8.23243	8.26854	10.0675	8.23458	3.56267	3.01187e-13	1.32889e-10
TC0100017446.hg.1	SUSD4	sushi domain containing 4	6.03977	5.87565	6.24235	4.07521	4.47412	4.11875	6.04954	4.22269	3.54762	2.43574e-10	1.3327e-08
TC0400011978.hg.1	TBC1D9	TBC1 domain family, member 9 (with GRAM domain)	5.34333	5.51875	5.5525	4.35769	3.45841	3.3274	5.53494	3.7145	3.53189	2.75478e-07	2.3008e-06
TC0800011881.hg.1	NDRG1	N-myc downstream regulated 1	8.48615	8.20636	8.24876	6.38978	6.41798	6.43267	8.22842	6.41348	3.51847	2.63279e-12	5.94401e-10
TC0900009779.hg.1	C9orf72	chromosome 9 open reading frame 72	5.53191	5.56721	5.80174	3.71524	4.19389	3.30347	5.55028	3.73753	3.51311	1.6204e-08	2.55735e-07
TC1100013084.hg.1	AMOTL1	angiomotin like 1	6.52509	6.01093	6.30228	4.81395	4.54348	4.07595	6.28524	4.47779	3.50024	1.98505e-08	2.99733e-07
TC0700012439.hg.1	AASS	aminoadipate-semialdehyde synthase	6.31779	6.68772	6.47039	4.55759	4.60504	4.8747	6.48589	4.67911	3.4986	1.09392e-10	7.82688e-09
TC0100007206.hg.1	CDA	cytidine deaminase	7.68158	7.75752	7.67862	5.95832	5.50143	6.16684	7.68016	5.87553	3.4934	1.48697e-09	4.83745e-08
TC1400008816.hg.1	PRKD1	protein kinase D1	5.10817	5.18933	4.72546	3.06862	3.53122	3.4213	5.14441	3.34038	3.49194	3.6575e-09	8.7944e-08
TC1800008385.hg.1	DSC3	desmocollin 3	6.47597	6.57515	6.98557	4.45804	4.75159	5.03324	6.55011	4.74762	3.48822	2.51674e-09	6.87631e-08
TC0500009108.hg.1	GPX3	glutathione peroxidase 3	6.43516	6.74208	5.98967	4.47269	4.7288	4.6072	6.40229	4.6029	3.48075	6.6212e-09	1.28401e-07
TC1400008184.hg.1	EML1	echinoderm microtubule associated protein like 1	5.66808	5.65484	5.78305	4.11933	3.64177	3.83236	5.66173	3.86449	3.47555	1.02831e-10	7.65805e-09
TC0X00006966.hg.1	SYTL5	synaptotagmin-like 5	5.71805	5.50872	5.04188	3.60144	3.75739	3.70941	5.46711	3.68941	3.42877	3.50546e-09	8.56322e-08
TC1200008346.hg.1	ALX1	ALX homeobox 1	5.22482	4.57445	4.99009	2.89176	3.53893	3.09398	4.95227	3.17489	3.42803	3.85743e-08	5.01115e-07
TC0100016018.hg.1	CRABP2	cellular retinoic acid binding protein 2	8.71146	8.60738	8.56095	6.69186	6.82463	7.0037	8.61663	6.84006	3.4261	9.55937e-12	1.28949e-09
TC0600006873.hg.1	BMP6	bone morphogenetic protein 6	6.01846	5.53314	6.01268	3.8817	4.35085	4.48874	6.01545	4.24043	3.42244	3.72773e-08	4.88199e-07
TC1600011398.hg.1	MMP2	matrix metallopeptidase 2	6.60196	6.51441	6.50141	4.67384	4.67415	4.85192	6.50817	4.7333	3.42207	1.40476e-12	3.76473e-10
TC0200007458.hg.1	EPAS1	endothelial PAS domain protein 1	7.66404	7.82003	7.9695	5.55473	6.06204	6.55099	7.81829	6.05592	3.39254	1.06471e-07	1.08131e-06
TSUnmapped00000639.hg.1	SERTAD4	SERTA domain containing 4	5.40198	5.49891	5.61432	3.87899	3.68632	3.66342	5.50366	3.74291	3.38875	6.92023e-12	1.00969e-09
TC2200006617.hg.1	TBX1	T-box 1	6.85882	6.67459	7.20588	5.19393	4.95828	5.24798	6.89108	5.1334	3.38155	8.63635e-10	3.31586e-08
TC1000012050.hg.1	FGFR2	fibroblast growth factor receptor 2	6.68584	6.43483	6.68713	5.30739	4.82902	4.65769	6.68646	4.93137	3.37548	6.64678e-09	1.28548e-07
TC1400010317.hg.1	CKB	creatine kinase, brain	9.57224	9.63134	9.57214	7.80876	7.90239	7.7493	9.57219	7.82015	3.36834	6.19362e-13	2.17772e-10
TC1000009725.hg.1	SFMBT2	Scm-like with four mbt domains 2	5.49485	5.43248	5.97969	3.59988	3.91554	3.63172	5.46494	3.71571	3.36178	9.871e-10	3.58229e-08
TC0200014620.hg.1	CACNB4	calcium channel, voltage-dependent, beta 4 subunit	5.11857	5.396	5.40362	3.65165	3.5946	3.73172	5.39966	3.65932	3.34112	2.73924e-11	2.89415e-09
TC0100016350.hg.1	CCDC181	coiled-coil domain containing 181	5.57359	4.8268	4.92519	3.14924	3.2089	3.06834	4.878	3.14216	3.33074	2.98927e-09	7.7128e-08
TC0X00010989.hg.1	LDOC1	leucine zipper, down-regulated in cancer 1	6.95161	7.30209	7.17249	5.31292	5.40356	5.53476	7.15284	5.41708	3.33055	4.91523e-11	4.33595e-09
TC1900006991.hg.1	SLC44A2	solute carrier family 44 (choline transporter), member 2	7.44359	7.30713	7.45153	6.12746	5.76943	5.24168	7.4474	5.71286	3.32774	4.33171e-08	5.40154e-07
TC1000008891.hg.1	DUSP5	dual specificity phosphatase 5	9.15711	9.0687	9.10768	7.41215	7.45877	7.27653	9.11031	7.38249	3.31228	1.42424e-12	3.76473e-10
TC2200007505.hg.1	SEPT3	septin 3	7.49121	7.50323	7.3045	5.97393	5.7862	5.549	7.49698	5.76971	3.311	2.05415e-10	1.2137e-08
TC0700010621.hg.1	FKBP14	FK506 binding protein 14	9.45638	9.46411	9.40513	7.81531	7.70172	7.69718	9.46009	7.73807	3.29898	7.46799e-13	2.41241e-10
[truncated: 21,238 more rows]
