# Supplementary material for: CD109 Drives Stemness and Chemoresistance in Colorectal Cancer via LRRC8A/AKAP12/PKCα-Mediated STAT3 Activation and WNT Signaling
Source: Int J Biol Sci. 2026 Jun 4;22(11):6064–83. doi: 10.7150/ijbs.127856 (PMC13282776; doi:10.7150/ijbs.127856)
Supplement: Supplementary file 3 — Supplementary table 2. [file ijbsv22p6064s3.xlsx]

## Sheet: Hoja1
Table S2. CD109 co-immunoprecipitated proteins in KM12SM and SW620 cells
KM12SM
Accesion	Name	Description	Control #1 Coverage	Control #1 Unique peptides	Control #1 PSM	Control #2 Coverage	Control #2 Unique peptides	Control #2 PSM	CD109 #1 Coverage	CD109 #1 Unique peptides	CD109 #1 PSM	CD109 #2 Coverage	CD109 #2 Unique peptides	CD109 #2 PSM	Control Σ PSM	CD109 Σ PSM
Q6YHK3	CD109	CD109 antigen							12.39	17	29	4.22	7	10	0	39
Q6UWP8	SBSN	Suprabasin	3.05	1	1				5.42	2	2	16.27	5	6	1	8
Q8IWT6	LRRC8A	Volume-regulated anion channel subunit LRRC8A							4.07	3	3	2.47	2	2	0	5
Q14574	DSC3	Isoform 3B of Desmocollin-3							1.07	1	2	1.07	1	1	0	3
Q16610	ECM1	Isoform 2 of Extracellular matrix protein 1	3.13	1	1				3.13	1	1	3.13	1	2	1	3
Q9UDY2	TJP2	Isoform C1 of Tight junction protein ZO-2				0.86	1	1	1.63	2	2	1.03	1	1	1	3
O15355	PPM1G	Protein phosphatase 1G				2.01	1	1	3.48	2	2	2.01	1	1	1	3
Q15382	RHEB	GTP-binding protein Rheb	3.8	1	1				13.59	3	3				1	3
P06396	GSN	Isoform 2 of Gelsolin							2.05	1	1	0.96	1	1	0	2
Q8IW75	SERPINA12	Serpin A12										3.62	2	2	0	2
Q9XRX5	HHLA3	Isoform 3 of HERV-H LTR-associating protein 3										35.53	1	2	0	2
Q6P9F7	LRRC8B	Volume-regulated anion channel subunit LRRC8B							1.25	1	1	1.12	1	1	0	2
P49023	PXN	Isoform 4 of Paxillin							1.89	1	1	1.89	1	1	0	2
Q9Y2D8	SSX2IP	Isoform 2 of Afadin- and alpha-actinin-binding protein										3.04	1	2	0	2
Q68DQ2	CRYBG3	Very large A-kinase anchor protein							0.61	2	2				0	2
Q8TDY2	RB1CC1	Isoform 2 of RB1-inducible coiled-coil protein 1							0.63	1	1	0.63	1	1	0	2
A2A2Z9	ANKRD18B	Ankyrin repeat domain-containing protein 18B							1.48	1	2				0	2
SW620
Accesion	Name	Description	Control #1 Coverage	Control #1 Unique peptides	Control #1 PSM	Control #2 Coverage	Control #2 Unique peptides	Control #2 PSM	CD109 #1 Coverage	CD109 #1 Unique peptides	CD109 #1 PSM	CD109 #2 Coverage	CD109 #2 Unique peptides	CD109 #2 PSM	Control Σ PSM	CD109 Σ PSM
Q7L1W4	LRRC8D	Volume-regulated anion channel subunit LRRC8D							3.38	3	3	4.66	4	4	0	7
Q6YHK3	CD109	CD109 antigen							2.91	3	3	2.91	4	4	0	7
A6NC86	PINLYP	Isoform 4 of phospholipase A2 inhibitor and Ly6/PLAUR domain-containing protein							36.21	1	6				0	6
Q8IWT6	LRRC8A	Volume-regulated anion channel subunit LRRC8A							4.32	4	4	2.22	2	2	0	6
P61224	RAP1B	Isoform 2 of Ras-related protein Rap-1b				7.3	1	1	15.33	2	2	16.06	3	3	1	5
P09327	VIL1	Villin-1							3.02	2	2	3.14	2	2	0	4
O43309	ZSCAN12	Zinc finger and SCAN domain-containing protein 12							3.64	1	4				0	4
Q9Y483	MTF2	Isoform 3 of Metal-response element-binding transcription factor 2							4.48	1	3				0	3
Q68CZ2	TNS3	Isoform 2 of Tensin-3	0.83	1	1							1.91	2	3	1	3
Q7Z4W1	DCXR	L-xylulose reductase				4.1	1	1	4.1	1	1	9.02	2	2	1	3
P49773	HINT1	Histidine triad nucleotide-binding protein 1				5.56	1	1	5.56	1	1	12.7	2	2	1	3
Q8TDX5	ACMSD	Isoform 2 of 2-amino-3-carboxymuconate-6-semialdehyde decarboxylase							10.07	1	2				0	2
Q8NER1	TRPV1	Isoform 2 of Transient receptor potential cation channel subfamily V member 1										2.03	1	2	0	2
O95861	BPNT1	Isoform 4 of 3'(2'),5'-bisphosphate nucleotidase 1										6.99	2	2	0	2
Q92567	FAM168A	Isoform 2 of Protein FAM168A										7.66	2	2	0	2
P56377	AP1S2	AP-1 complex subunit sigma-2										10.19	2	2	0	2
P62633	CNBP	Isoform 7 of Cellular nucleic acid-binding protein										13.13	2	2	0	2
Q8WTV0	SCARB1	Isoform 2 of Scavenger receptor class B member 1							2.93	1	1	2.93	1	1	0	2
